# Supplementary material for: Weakened western Indian Ocean dominance on Antarctic sea ice variability in a changing climate
Source: Nat Commun. 2024 Apr 16;15:3261. doi: 10.1038/s41467-024-47655-0 (PMC11021451; doi:10.1038/s41467-024-47655-0)
Supplement: Supplementary file 3 — Source Data [file 41467_2024_47655_MOESM3_ESM.zip]

Archive with 61 entries (60 files):
- Source_Data_File/
- Source_Data_File/FigureS8_data.mat
- Source_Data_File/FigureS9_data.mat
- Source_Data_File/FigureS2_data.mat
- Source_Data_File/FigureS3_data.mat
- Source_Data_File/FigureS10.m
- __MACOSX/Source_Data_File/._FigureS10.m
- Source_Data_File/Figure3.m
- __MACOSX/Source_Data_File/._Figure3.m
- Source_Data_File/FigureS2.m
- __MACOSX/Source_Data_File/._FigureS2.m
- Source_Data_File/Figure1_data.mat
- Source_Data_File/FigureS8.m
- __MACOSX/Source_Data_File/._FigureS8.m
- Source_Data_File/FigureS6.m
- __MACOSX/Source_Data_File/._FigureS6.m
- Source_Data_File/FigureS14.m
- __MACOSX/Source_Data_File/._FigureS14.m
- Source_Data_File/FigureS10_data.mat
- Source_Data_File/FigureS11_data.mat
- Source_Data_File/FigureS1.m
- __MACOSX/Source_Data_File/._FigureS1.m
- Source_Data_File/FigureS13.m
- __MACOSX/Source_Data_File/._FigureS13.m
- Source_Data_File/Figure4.m
- __MACOSX/Source_Data_File/._Figure4.m
- Source_Data_File/FigureS5_data.mat
- Source_Data_File/FigureS4_data.mat
- Source_Data_File/FigureS5.m
- __MACOSX/Source_Data_File/._FigureS5.m
- Source_Data_File/FigureS14_data.mat
- Source_Data_File/FigureS15_data.mat
- Source_Data_File/Figure2_data.mat
- Source_Data_File/Figure3_data.mat
- Source_Data_File/Figure1.m
- __MACOSX/Source_Data_File/._Figure1.m
- Source_Data_File/FigureS12.m
- __MACOSX/Source_Data_File/._FigureS12.m
- Source_Data_File/FigureS1_data.mat
- Source_Data_File/FigureS4.m
- __MACOSX/Source_Data_File/._FigureS4.m
- Source_Data_File/Figure5.m
- __MACOSX/Source_Data_File/._Figure5.m
- Source_Data_File/FigureS6_data.mat
- Source_Data_File/FigureS7_data.mat
- Source_Data_File/FigureS11.m
- __MACOSX/Source_Data_File/._FigureS11.m
- Source_Data_File/FigureS9.m
- __MACOSX/Source_Data_File/._FigureS9.m
- Source_Data_File/FigureS3.m
- __MACOSX/Source_Data_File/._FigureS3.m
- Source_Data_File/Figure2.m
- __MACOSX/Source_Data_File/._Figure2.m
- Source_Data_File/FigureS7.m
- __MACOSX/Source_Data_File/._FigureS7.m
- Source_Data_File/FigureS15.m
- __MACOSX/Source_Data_File/._FigureS15.m
- Source_Data_File/FigureS13_data.mat
- Source_Data_File/FigureS12_data.mat
- Source_Data_File/Figure5_data.mat
- Source_Data_File/Figure4_data.mat
