# Supplementary material for: Weakened western Indian Ocean dominance on Antarctic sea ice variability in a changing climate
Source: Nat Commun. 2024 Apr 16;15:3261. doi: 10.1038/s41467-024-47655-0 (PMC11021451; doi:10.1038/s41467-024-47655-0)
Supplement: Supplementary file 3 — Source Data [file 41467_2024_47655_MOESM3_ESM.zip › Source_Data_File/FigureS10.m]

%%
clear;clc;
lon(:,1) = (0.5:1:359.5);
lat(:,1) = (89.5:-1:-89.5);
[lon_p,lat_p] = meshgrid(lon,lat);
lonS            = lon;
lonS(end+1,1)   = lon(end,1)+1;
[lon_ps,lat_ps] = meshgrid(lonS,lat);

canvasX = 5;
canvasY = 18;
canvasL = 40;
canvasH = 30;

Fontname = 'Arial';
Fontsize = 23;
Fontsize_sm = 15;
Fontsize_title = 15;

color_patch = [109 109 109]/255;
coast_width = 0.2;

load 'FigureS10_data.mat'

%%  Figure
figure('Color','w');
set(gcf,'unit','centimeters','position',[canvasX,canvasY,canvasL,canvasH]);

%%  a. 
ha = subplot(2,8,[1 2]);
hold on
m_proj('stereographic','lat',-90,'long',0,'radius',40);
m_contourf(lonS,lat,a1',[-48:2.4:48],'Linestyle','none');
m_grid('xtick',[-135 -90 -45 0 45 90 135 180],'xticklabels',['135°W';' 90°W';' 45°W';'     ';' 45°E';' 90°E';'135°E';'     ';], ...
       'ytick',[-60 -60],'yticklabels',[],'tickdir','out','Linestyle','none', ...
       'ticklength',0.007, ...
       'Linestyle','--', ...
       'Linewidth',0.7, ...
       'gridcolor',color_patch, ...
       'Fontname',Fontname, ...
       'Fontsize',Fontsize_sm, ...
       'XaxisLocation','top');
m_coast('patch',color_patch,'edgecolor',color_patch);
m_coast('line','color','k','Linewidth',coast_width,'Linestyle','-');
m_text(344,-42.5,'SIC EOF2','Fontname',Fontname,'Fontsize',Fontsize_title);
hold off
caxis([-24 24]);
colormap(ha,a_color);
cc = colorbar('YTick',[-24:12:24],'Fontname',Fontname,'Fontsize',Fontsize_sm);
set(get(cc,'title'),'string','%', ...
                    'Fontname',Fontname, ...
                    'Fontsize',Fontsize_sm, ...
                    'Fontangle','Italic');
tta = title('a', ...
            'Fontweight','Bold', ...
            'Fontname',Fontname, ...
            'Fontsize',Fontsize);
ax = gca;
ax.TitleHorizontalAlignment = 'left';
clear pos2
pos2 = get(tta,'position');
pos2 = pos2 + [0 -0.07 0];
set(tta,'position',pos2);
clear posax
posax = get(ax,'position');
posax = posax + [-0.09 0.05 0.05 0];
set(ax,'position',posax);
clear pos1
pos1 = get(cc,'position');
pos1 = pos1 + [0.02 0 0 0];
set(cc,'position',pos1);


%%  b. 
hb = subplot(4,12,[4 24]);
hold on
m_proj('Equidistant','lat',[-50 25],'lon',[0 360]);
m_contourf(lon,lat,b1',[-1.2:0.06:1.2],'Linestyle','none');
m_coast('patch',color_patch,'edgecolor',color_patch);
m_coast('line','color','k','Linewidth',coast_width,'Linestyle','-');
m_scatter(lon_p,lat_p,b2','k','filled');
m_grid('xtick',7,'ytick',4, ...
       'ticklength',0.005, ...
       'Linewidth',0.7, ...
       'tickdir','out','Linestyle','none', ...
       'Fontname',Fontname,'Fontsize',Fontsize_sm);
m_text(62,32.4,'Grid-point correlation coefficients between SST and SIC EOF PC2','Fontname',Fontname,'Fontsize',Fontsize_title);
hold off
colormap(hb,b_color);
caxis([-0.6 0.6]);
cd = colorbar('YTick',[-0.6:0.3:0.6],'Fontname',Fontname,'Fontsize',Fontsize_sm);
ttb = title('b', ...
            'Fontweight','Bold', ...
            'Fontname',Fontname, ...
            'Fontsize',Fontsize);
ax = gca;
ax.TitleHorizontalAlignment = 'left';
clear pos2
pos2 = get(ttb,'position');
pos2 = pos2 + [-0.3 0.2 0];
set(ttb,'position',pos2);
clear posax
posax = get(ax,'position');
posax = posax + [0.015 0.038 0.06 0.06];
set(ax,'position',posax);
clear pos1d
pos1d = get(cd,'position');
pos1d = pos1d + [0.006 0 0 0];
set(cd,'position',pos1d);
