# Supplementary material for: Weakened western Indian Ocean dominance on Antarctic sea ice variability in a changing climate
Source: Nat Commun. 2024 Apr 16;15:3261. doi: 10.1038/s41467-024-47655-0 (PMC11021451; doi:10.1038/s41467-024-47655-0)
Supplement: Supplementary file 3 — Source Data [file 41467_2024_47655_MOESM3_ESM.zip › Source_Data_File/Figure3.m]

%%
clear;clc;
lon(:,1) = (0.5:1:359.5);
lat(:,1) = (89.5:-1:-89.5);
[lon_p,lat_p] = meshgrid(lon,lat);
[lon_plot,lat_plot] = meshgrid(lat,lon);

canvasX = 10;
canvasY = 18;
canvasL = 40;
canvasH = 33;

Fontname = 'Arial';
Fontsize = 23;
Fontsize_sm = 15;
Fontsize_title = 15;
color_patch = [109 109 109]/255;
color_WAF = [155 0 195]/255;
color_wind = [109 109 109]/255;
coast_width = 0.9;

load 'Figure3_data.mat'

%%  Figure 
figure('Color','w');
set(gcf,'unit','centimeters','position',[canvasX,canvasY,canvasL,canvasH]);

%%  al. 
vecscl = 3.5;
shaftwidth = 0.7;
headlength = 4;

hal = subplot(3,4,1);
hold on
m_proj('Equidistant','lat',[-50 25],'lon',[30 125]);
m_contourf(lon,lat,al1',[-3:0.1:3],'Linestyle','none');
m_coast('line','color',color_patch,'Linewidth',coast_width,'Linestyle','-');
m_grid('xtick',[50 100 150],'ytick',[], ...
       'ticklength',0.022, ...
       'Linewidth',0.7, ...
       'tickdir','out', ...
       'Linestyle','none', ...
       'Fontname',Fontname, ...
       'Fontsize',Fontsize_sm);
m_scatter(lon_p,lat_p,al2','w','filled','MarkerFaceAlpha',.6,'MarkerEdgeAlpha',.6);
m_vec(vecscl,lat_plot,lon_plot,al3,al4,color_wind, ...
     'centered','yes', ...
     'shaftwidth',shaftwidth, ...
     'headlength',headlength, ...
     'edgeclip','on');
[~,ht3] = m_vec(vecscl,23,-56,0.5,0,color_wind, ...
               'centered','yes', ...
               'shaftwidth',shaftwidth, ...
               'headlength',headlength, ...
               'key',{'0.5 m s^-^1'});
m_text(34,33,'Precipitation & Div. UV','Fontname',Fontname,'Fontsize',Fontsize_title);
hold off
set(ht3,'Position',[-1.22,-0.97,0],'Fontname',Fontname,'Fontsize',Fontsize_sm);
colormap(hal,al_color);
caxis([-1 1]);
cal = colorbar('YTick',[-1:0.5:1],'Fontname',Fontname,'Fontsize',Fontsize_sm,'AxisLocation',"out",'Location','west');
set(get(cal,'title'),'string','mm', ...
                     'Fontname',Fontname, ...
                     'Fontsize',Fontsize_sm, ...
                     'Fontangle','Italic');
clear pos1
pos1 = get(cal,'position');
pos1 = pos1 + [-0.055 0.057 0 0.0075];
set(cal,'position',pos1);
ttal = title('a', ...
             'Fontweight','Bold', ...
             'Fontname',Fontname, ...
             'Fontsize',Fontsize);
ax = gca;
ax.TitleHorizontalAlignment = 'left';
clear pos2
pos2 = get(ttal,'position');
pos2 = pos2 + [-0.7 0.05 0];
set(ttal,'position',pos2);
clear posax
posax = get(ax,'position');
posax = posax + [-0.027 0.065 -0.009 -0.01];
set(ax,'position',posax);


%%  ar. 
har = subplot(3,4,2);
hold on
m_proj('Equidistant','lat',[-50 25],'lon',[30 125]);
m_contourf(lon,lat,ar1',[-12:0.6:12],'Linestyle','none');
m_coast('line','color',color_patch,'Linewidth',coast_width,'Linestyle','-');
m_grid('xtick',[50 100 150],'ytick',[20 0 -20 -40], ...
       'ticklength',0.022, ...
       'Linewidth',0.7, ...
       'tickdir','out', ...
       'Linestyle','none', ...
       'Fontname',Fontname, ...
       'Fontsize',Fontsize_sm);
m_scatter(lon_p,lat_p,ar2','w','filled','MarkerFaceAlpha',.6,'MarkerEdgeAlpha',.6);
m_text(38,33,'Rossby wave source','Fontname',Fontname,'Fontsize',Fontsize_title);
hold off
colormap(har,ar_color);
caxis([-6 6]);
car = colorbar('YTick',[-6:3:6],'Fontname',Fontname,'Fontsize',Fontsize_sm);
set(get(car,'title'),'string','10^-^1^1 s^-^2', ...
                     'Fontname',Fontname, ...
                     'Fontsize',Fontsize_sm, ...
                     'Fontangle','Italic');
clear pos1
pos1 = get(car,'position');
pos1 = pos1 + [-0.013 0.047 0.002 0.026];
set(car,'position',pos1);
ttar = title('', ...
             'Fontweight','Bold', ...
             'Fontname',Fontname, ...
             'Fontsize',Fontsize);
ax = gca;
ax.TitleHorizontalAlignment = 'left';
clear pos2
pos2 = get(ttar,'position');
pos2 = pos2 + [-0.4 0.05 0];
set(ttar,'position',pos2);
clear posax
posax = get(ax,'position');
posax = posax + [-0.0475 0.065 -0.009 -0.01];
set(ax,'position',posax);


%%  b. 
vecscl = 5;
shaftwidth = 0.8;
headlength = 5;

hb = subplot(3,4,[3 4]);
hold on
m_proj('Equidistant','lat',[-90 -20],'lon',[0 360]);
m_contourf(lon,lat,b1',[-80:4:80],'Linestyle','none');
m_scatter(lon_p,lat_p,b2','w','filled','MarkerFaceAlpha',.5,'MarkerEdgeAlpha',.5);
m_coast('line','color',color_patch,'Linewidth',coast_width,'Linestyle','-');
m_grid('xtick',7,'ytick',[-30 -60 -90], ...
       'ticklength',0.007, ...
       'Linewidth',0.7, ...
       'tickdir','out', ...
       'Linestyle','none', ...
       'Fontname',Fontname, ...
       'Fontsize',Fontsize_sm);
[hp1,~] = m_vec(vecscl,lat_plot,lon_plot,b3,b4,color_WAF, ...
     'centered','yes', ...
     'shaftwidth',shaftwidth, ...
     'headlength',headlength, ...
     'edgeclip','on');
[hp2,ht1] = m_vec(vecscl,30,-98,1,0,color_WAF, ...
                  'centered','yes', ...
                  'shaftwidth',shaftwidth, ...
                  'headlength',headlength,...
                  'key',{'1 m^2 s^-^2'});
m1 = m_text(91,-35,'R1','color','k', ...
                        'Fontangle','Italic', ...
                        'Fontname',Fontname, ...
                        'Fontsize',Fontsize-6);
m2 = m_text(40,-31,'R2','color','k', ...
                        'Fontangle','Italic', ...
                        'Fontname',Fontname, ...
                        'Fontsize',Fontsize-6);
m_text(105,-13,'Z200 & Wave activity flux','Fontname',Fontname,'Fontsize',Fontsize_title);
hold off
set(hp1,'FaceAlpha',0.9,'EdgeAlpha',0.9);
set(hp2,'FaceAlpha',0.9,'EdgeAlpha',0.9);
set(ht1,'Fontname',Fontname, ...
        'Fontsize',Fontsize_sm, ...
        'Position',[-1.8,-1.75,0]);
colormap(hb,b_color);
caxis([-40 40]);
cb = colorbar('YTick',[-40:20:40],'Fontname',Fontname,'Fontsize',Fontsize_sm);
set(get(cb,'title'),'string','m', ...
                    'Fontname',Fontname, ...
                    'Fontsize',Fontsize_sm, ...
                    'Fontangle','Italic');
ttb = title('b', ...
            'Fontweight','Bold', ...
            'Fontname',Fontname, ...
            'Fontsize',Fontsize);
ax = gca;
ax.TitleHorizontalAlignment = 'left';
clear pos2
pos2 = get(ttb,'position');
pos2 = pos2 + [-0.4 0.05 0];
set(ttb,'position',pos2);
clear posax
posax = get(ax,'position');
posax = posax + [0 0.06 0.032 0];
set(ax,'position',posax);
clear pos1
pos1 = get(cb,'position');
pos1 = pos1 + [0.005 0 0 0];
set(cb,'position',pos1);


%%  c. 
con_pos_top1 = 40;
con_pos_bot1 = 4;
con_neg_top1 = -4;
con_neg_bot1 = -40;
con_int1 = 4;
linewidth = 1.5;
linecolor = [0,158,61]./255;

hc = subplot(3,4,[5 6]);
hold on
m_proj('Equidistant','lat',[-90 -20],'lon',[0 360]);
m_contourf(lon,lat,c1',[-32:0.8:32],'linestyle','none');
m_scatter(lon_p,lat_p,c2','w','filled','MarkerFaceAlpha',.5,'MarkerEdgeAlpha',.5);
m_contour(lon,lat,c3',[con_pos_bot1:con_int1:con_pos_top1],'color',linecolor,'linestyle','-','linewidth',linewidth);
m_contour(lon,lat,c3',[con_neg_bot1:con_int1:con_neg_top1],'color',linecolor,'linestyle','--','linewidth',linewidth);
m_coast('line','color',color_patch,'Linewidth',coast_width,'Linestyle','-');
m_grid('xtick',7,'ytick',[-30 -60 -90], ...
       'ticklength',0.007, ...
       'Linewidth',0.7, ...
       'tickdir','out', ...
       'Linestyle','none', ...
       'Fontname',Fontname, ...
       'Fontsize',Fontsize_sm);
m_text(142,-13,'Z850 & Z','Fontname',Fontname,'Fontsize',Fontsize_title);
m_text(198,-14,'tend','Fontname',Fontname,'Fontsize',Fontsize_title-3);
hold off
colormap(hc,c_color);
caxis([-8 8]);
cc = colorbar('YTick',[-8:4:8],'Fontname',Fontname,'Fontsize',Fontsize_sm);
set(get(cc,'title'),'string','m day^-^1', ...
                    'Fontname',Fontname, ...
                    'Fontsize',Fontsize_sm, ...
                    'Fontangle','Italic');
ttc = title('c', ...
            'Fontweight','Bold', ...
            'Fontname',Fontname, ...
            'Fontsize',Fontsize);
ax = gca;
ax.TitleHorizontalAlignment = 'left';
clear pos2
pos2 = get(ttc,'position');
pos2 = pos2 + [-0.4 0.05 0];
set(ttc,'position',pos2);
clear posax
posax = get(ax,'position');
posax = posax + [-0.05 0.15 0.032 0];
set(ax,'position',posax);
clear pos1
pos1 = get(cc,'position');
pos1 = pos1 + [0.005 0 0 0];
set(cc,'position',pos1);


%%  d. 
linecolor_warm = [233 162 247]./255;
con_pos_top1 = 12;
con_pos_bot1 = 0.37;
con_neg_top1 = -0.37;
con_neg_bot1 = -12;
con_int1 = 0.5;
linewidth = 1.5;
linecolor = [0,158,61]./255;

hd = subplot(3,4,[7 8]);
hold on
m_proj('Equidistant','lat',[-90 -20],'lon',[0 360]);
m_contourf(lon,lat,d1',[-480:24:480],'linestyle','none');
m_scatter(lon_p,lat_p,d2','w','filled','MarkerFaceAlpha',.5,'MarkerEdgeAlpha',.5);
m_contour(lon,lat,d3',[con_pos_bot1:con_int1:con_pos_top1],'color',linecolor_warm,'linestyle','-','linewidth',1.5);
m_contour(lon,lat,d3',[con_neg_top1:-con_int1:con_neg_bot1],'color',linecolor_warm,'linestyle','--','linewidth',1.5);
m_coast('line','color',color_patch,'Linewidth',coast_width,'Linestyle','-');
m_grid('xtick',7,'ytick',[-30 -60 -90], ...
       'ticklength',0.007, ...
       'Linewidth',0.7, ...
       'tickdir','out', ...
       'linestyle','none', ...
       'Fontname',Fontname, ...
       'Fontsize',Fontsize_sm);
m_text(146,-13,'SLP & SAT','Fontname',Fontname,'Fontsize',Fontsize_title);
hold off
colormap(hd,d_color);
caxis([-240 240]);
cd = colorbar('YTick',[-240:120:240],'Fontname',Fontname,'Fontsize',Fontsize_sm);
set(get(cd,'title'),'string','Pa', ...
                    'Fontname',Fontname, ...
                    'Fontsize',Fontsize_sm, ...
                    'Fontangle','Italic');
ttd = title('d', ...
            'Fontweight','Bold', ...
            'Fontname',Fontname, ...
            'Fontsize',Fontsize);
ax = gca;
ax.TitleHorizontalAlignment = 'left';
clear pos2
pos2 = get(ttd,'position');
pos2 = pos2 + [-0.4 0.05 0];
set(ttd,'position',pos2);
clear posax
posax = get(ax,'position');
posax = posax + [0 0.15 0.032 0];
set(ax,'position',posax);
clear pos1
pos1 = get(cd,'position');
pos1 = pos1 + [0.005 0 0 0];
set(cd,'position',pos1);


%%  save as pdf
exportgraphics(gcf,'Figure3.pdf','ContentType','vector')
