# Supplementary material for: Weakened western Indian Ocean dominance on Antarctic sea ice variability in a changing climate
Source: Nat Commun. 2024 Apr 16;15:3261. doi: 10.1038/s41467-024-47655-0 (PMC11021451; doi:10.1038/s41467-024-47655-0)
Supplement: Supplementary file 3 — Source Data [file 41467_2024_47655_MOESM3_ESM.zip › Source_Data_File/FigureS2.m]

%%
clear;clc;
lon(:,1) = (0.5:1:359.5);
lat(:,1) = (89.5:-1:-89.5);
[lon_p,lat_p] = meshgrid(lon,lat);
[lon_plot,lat_plot] = meshgrid(lat,lon);
lonS            = lon;
lonS(end+1,1)   = lon(end,1)+1;
[lon_ps,lat_ps] = meshgrid(lonS,lat);
canvasX = 5;
canvasY = 18;
canvasL = 40;
canvasH = 30;

Fontname = 'Arial';
Fontsize = 23;
Fontsize_sm = 15;
Fontsize_label = 15;
Fontsize_title = 15;

color_red  = [227,47,0]./255;
color_blue = [0,94,182]./255;
color_patch = [109 109 109]/255;
coast_width = 0.2;
Linewidth = 2;

load 'FigureS2_data.mat'

%%  Figure
figure('Color','w');
set(gcf,'unit','centimeters','position',[canvasX,canvasY,canvasL,canvasH]);

%%  a. 
ha = subplot(6,4,[1 2 5 6]);
hold on
hh1 = plot(a1,'Color',color_blue,'LineWidth',Linewidth);
GO1 = bar(a2,0.8,'EdgeColor','k','FaceColor','none','FaceAlpha',0.5,'Linewidth',Linewidth-1);
hold off
legend('M-index','WTIO','Box','off','Fontname',Fontname,'Fontsize',Fontsize_sm);
set(gca, 'Box', 'on', ...                                        
         'Layer','top',...                                      
         'LineWidth',0.7,...                          
         'XGrid', 'off', 'YGrid', 'off', ...                    
         'TickDir', 'out', 'TickLength', [.007 .007], ...         
         'XMinorTick', 'off', 'YMinorTick', 'off', ...            
         'XColor', [.1 .1 .1],  'YColor', [.1 .1 .1],...     
         'XTick', 1:10:length(a1),...                                    
         'Xlim' , [0 length(a1)+1], ...                               
         'Xticklabel',{'1979';'1989';'1999';'2009';'2019'},...
         'YTick', -3:1:4,...                                    
         'Ylim' , [-3 4], ...                               
         'Yticklabel',-3:1:4, ...
         'Fontname',Fontname, ...
         'Fontsize',Fontsize_sm);                            
ylabel('Index','Fontname',Fontname,'Fontsize',Fontsize_title);
text(5.3,4.5,'Moderate IOD index with WTIO time series', ...
             'Fontname',Fontname, ...
             'Fontsize',Fontsize_title);
tta = title('a', ...
            'Fontweight','Bold', ...
            'Fontname',Fontname, ...
            'Fontsize',Fontsize);
ax = gca;
ax.TitleHorizontalAlignment = 'left';
clear pos2
pos2 = get(tta,'position');
pos2 = pos2 + [-5 0 0];
set(tta,'position',pos2);
clear posax
posax = get(ax,'position');
posax = posax + [-0.01 0.03 -0.03 0];
set(ax,'position',posax);


%%  b. 
hb = subplot(6,4,[3 4 7 8]);
hold on
hh1 = plot(b1,'Color',color_red,'LineWidth',Linewidth);
GO1 = bar(b2,0.8,'EdgeColor','k','FaceColor','none','FaceAlpha',0.5,'Linewidth',Linewidth-1);
hold off
legend('S-index','ETIO','Box','off','Fontname',Fontname,'Fontsize',Fontsize_sm);
set(gca, 'Box', 'on', ...                                        
         'Layer','top',...                                     
         'LineWidth',0.7,...                          
         'XGrid', 'off', 'YGrid', 'off', ...                    
         'TickDir', 'out', 'TickLength', [.007 .007], ...        
         'XMinorTick', 'off', 'YMinorTick', 'off', ...            
         'XColor', [.1 .1 .1],  'YColor', [.1 .1 .1],...     
         'XTick', 1:10:length(b1),...                                    
         'Xlim' , [0 length(b1)+1], ...                               
         'Xticklabel',{'1979';'1989';'1999';'2009';'2019'},...
         'YTick', -3:1:4,...                                    
         'Ylim' , [-3 4], ...                               
         'Yticklabel',-3:1:4, ...
         'Fontname',Fontname, ...
         'Fontsize',Fontsize_sm);                            
ylabel('Index','Fontname',Fontname,'Fontsize',Fontsize_title);
text(6.5,4.5,'Strong IOD index with ETIO time series', ...
            'Fontname',Fontname, ...
            'Fontsize',Fontsize_title);
ttb = title('b', ...
            'Fontweight','Bold', ...
            'Fontname',Fontname, ...
            'Fontsize',Fontsize);
ax = gca;
ax.TitleHorizontalAlignment = 'left';
clear pos2
pos2 = get(ttb,'position');
pos2 = pos2 + [-5 0 0];
set(ttb,'position',pos2);
clear posax
posax = get(ax,'position');
posax = posax + [0.015 0.03 -0.03 0];
set(ax,'position',posax);


%%  c. 
hc = subplot(6,4,[9 10 13 14]);
hold on
m_proj('Equidistant','lat',[-25 25],'lon',[30 120]);
m_contourf(lon,lat,c1',[-1.2:0.06:1.2],'Linestyle','none');
m_coast('patch',color_patch,'edgecolor',color_patch);
m_coast('line','color','k','Linewidth',coast_width,'Linestyle','-');
m_scatter(lon_p,lat_p,c2','k','filled');
m_grid('xtick',4,'ytick',3, ...
       'ticklength',0.012, ...
       'Linewidth',0.7, ...
       'tickdir','out','Linestyle','none', ...
       'Fontname',Fontname,'Fontsize',Fontsize_sm);
m_text(48.5,28.5,'SST anomalies for moderate IOD', ...
                 'Fontname',Fontname, ...
                 'Fontsize',Fontsize_title);
hold off
colormap(hc,c_color);
caxis([-0.6 0.6]);
cc = colorbar('YTick',[-0.6:0.3:0.6],'Fontname',Fontname,'Fontsize',Fontsize_sm);
clear pos1
pos1 = get(cc,'position');
pos1 = pos1 + [0.01 0 0 0];
set(cc,'position',pos1);
set(get(cc,'title'),'string','°C', ...
                    'Fontname',Fontname, ...
                    'Fontsize',Fontsize_sm, ...
                    'Fontangle','Italic');
ttc = title('c', ...
            'Fontweight','Bold', ...
            'Fontname',Fontname, ...
            'Fontsize',Fontsize);
ax = gca;
ax.TitleHorizontalAlignment = 'left';
clear pos2
pos2 = get(ttc,'position');
pos2 = pos2 + [-0.19 0.05 0];
set(ttc,'position',pos2);
clear posax
posax = get(ax,'position');
posax = posax + [-0.025 0 0 0];
set(ax,'position',posax);


%%  d. 
hd = subplot(6,4,[11 12 15 16]);
hold on
m_proj('Equidistant','lat',[-25 25],'lon',[30 120]);
m_contourf(lon,lat,d1',[-1.2:0.06:1.2],'Linestyle','none');
m_coast('patch',color_patch,'edgecolor',color_patch);
m_coast('line','color','k','Linewidth',coast_width,'Linestyle','-');
m_scatter(lon_p,lat_p,d2','k','filled');
m_grid('xtick',4,'ytick',3, ...
       'ticklength',0.012, ...
       'Linewidth',0.7, ...
       'tickdir','out','Linestyle','none', ...
       'Fontname',Fontname,'Fontsize',Fontsize_sm);
m_text(51,28.5,'SST anomalies for strong IOD', ...
               'Fontname',Fontname, ...
               'Fontsize',Fontsize_title);
hold off
colormap(hd,d_color);
caxis([-0.6 0.6]);
ttd = title('d', ...
            'Fontweight','Bold', ...
            'Fontname',Fontname, ...
            'Fontsize',Fontsize);
ax = gca;
ax.TitleHorizontalAlignment = 'left';
clear pos2
pos2 = get(ttd,'position');
pos2 = pos2 + [-0.19 0.05 0];
set(ttd,'position',pos2);
clear posax
posax = get(ax,'position');
posax = posax + [-0.001 0 0 0];
set(ax,'position',posax);
