# Supplementary material for: Weakened western Indian Ocean dominance on Antarctic sea ice variability in a changing climate
Source: Nat Commun. 2024 Apr 16;15:3261. doi: 10.1038/s41467-024-47655-0 (PMC11021451; doi:10.1038/s41467-024-47655-0)
Supplement: Supplementary file 3 — Source Data [file 41467_2024_47655_MOESM3_ESM.zip › Source_Data_File/FigureS8.m]

%%
clear;clc;
lon(:,1) = (0.5:1:359.5);
lat(:,1) = (89.5:-1:-89.5);
[lon_p,lat_p] = meshgrid(lon,lat);
[lon_plot,lat_plot] = meshgrid(lat,lon);
lon_rws = lon(1:3:360);
lat_rws = lat(1:3:180);

canvasX = 10;
canvasY = 18;
canvasL = 40;
canvasH = 28;

Fontname = 'Arial';
Fontsize = 23;
Fontsize_sm = 15;
Fontsize_title = 15;

color_patch = [109 109 109]/255;
coast_width = 0.9;

con_pos_top1 = 12;
con_pos_bot1 = 1.8;
con_neg_top1 = -1.8;
con_neg_bot1 = -12;
con_int1 = 1.2;
linewidth = 1.5;
linecolor_pink  = [1,0.376,0.753];
linecolor_brown  = [133,103,34]./255;

load 'FigureS8_data.mat'

%%  Figure 
figure('Color','w');
set(gcf,'unit','centimeters','position',[canvasX,canvasY,canvasL,canvasH]);

%%  a. 
ha = subplot(3,2,1);
hold on
m_proj('Equidistant','lat',[-90 0],'lon',[0 360]);
m_contourf(lon,lat,a1',[-64:4:64],'Linestyle','none');
m_scatter(lon_p,lat_p,a2','w','filled','MarkerFaceAlpha',.6,'MarkerEdgeAlpha',.6);
m_coast('line','color',color_patch,'Linewidth',coast_width,'Linestyle','-');
m_grid('xtick',7,'ytick',4, ...
       'ticklength',0.007, ...
       'Linewidth',0.7, ...
       'tickdir','out', ...
       'linestyle','none', ...
       'Fontname',Fontname, ...
       'Fontsize',Fontsize_sm);
m_contour(lon_rws,lat_rws,a3',[con_pos_bot1:con_int1:con_pos_top1],'color',linecolor_pink,'linestyle','-','linewidth',linewidth);
m_contour(lon_rws,lat_rws,a3',[con_neg_top1:-con_int1:con_neg_bot1],'color',linecolor_brown,'linestyle','-','linewidth',linewidth);
m_text(98,9,'Z200 & Rossby wave source','Fontname',Fontname,'Fontsize',Fontsize_title);
m_text(-50,-81,'WTIO (1979-2020)','Fontname',Fontname,'Fontsize',Fontsize_title,'rotation',90);
hold off
colormap(ha,a_color);
caxis([-40 40]);
tta = title('a', ...
            'Fontweight','Bold', ...
            'Fontname',Fontname, ...
            'Fontsize',Fontsize);
ax = gca;
ax.TitleHorizontalAlignment = 'left';
clear pos2
pos2 = get(tta,'position');
pos2 = pos2 + [-0.4 0.05 0];
set(tta,'position',pos2);
clear posax
posax = get(ax,'position');
posax = posax + [-0.05 0.01 0.06 0];
set(ax,'position',posax);


%%  b. 
hb = subplot(3,2,2);
hold on
m_proj('Equidistant','lat',[-90 0],'lon',[0 360]);
m_contourf(lon,lat,b1',[-3.2:0.16:3.2],'linestyle','none');
m_scatter(lon_p,lat_p,b2','w','filled','MarkerFaceAlpha',.6,'MarkerEdgeAlpha',.6);
m_coast('line','color',color_patch,'Linewidth',coast_width,'Linestyle','-');
m_grid('xtick',7,'ytick',4, ...
       'ticklength',0.007, ...
       'Linewidth',0.7, ...
       'tickdir','out', ...
       'linestyle','none', ...
       'Fontname',Fontname, ...
       'Fontsize',Fontsize_sm);
m_text(168,9,'SAT','Fontname',Fontname,'Fontsize',Fontsize_title);
hold off
colormap(hb,b_color);
caxis([-1.6 1.6]);
ttb = title('b', ...
            'Fontweight','Bold', ...
            'Fontname',Fontname, ...
            'Fontsize',Fontsize);
ax = gca;
ax.TitleHorizontalAlignment = 'left';
clear pos2
pos2 = get(ttb,'position');
pos2 = pos2 + [-0.4 0.05 0];
set(ttb,'position',pos2);
clear posax
posax = get(ax,'position');
posax = posax + [-0.01 0.01 0.06 0];
set(ax,'position',posax);


%%  c. 
hc = subplot(3,2,3);
hold on
m_proj('Equidistant','lat',[-90 0],'lon',[0 360]);
m_contourf(lon,lat,c1',[-64:4:64],'Linestyle','none');
m_scatter(lon_p,lat_p,c2','w','filled','MarkerFaceAlpha',.6,'MarkerEdgeAlpha',.6);
m_coast('line','color',color_patch,'Linewidth',coast_width,'Linestyle','-');
m_grid('xtick',7,'ytick',4, ...
       'ticklength',0.007, ...
       'Linewidth',0.7, ...
       'tickdir','out', ...
       'linestyle','none', ...
       'Fontname',Fontname, ...
       'Fontsize',Fontsize_sm);
m_contour(lon_rws,lat_rws,c3',[con_pos_bot1:con_int1:con_pos_top1],'color',linecolor_pink,'linestyle','-','linewidth',linewidth);
m_contour(lon_rws,lat_rws,c3',[con_neg_top1:-con_int1:con_neg_bot1],'color',linecolor_brown,'linestyle','-','linewidth',linewidth);
m_text(-50,-81,'ETIO (1979-2020)','Fontname',Fontname,'Fontsize',Fontsize_title,'rotation',90);
hold off
colormap(hc,c_color);
caxis([-40 40]);
ttc = title('c', ...
            'Fontweight','Bold', ...
            'Fontname',Fontname, ...
            'Fontsize',Fontsize);
ax = gca;
ax.TitleHorizontalAlignment = 'left';
clear pos2
pos2 = get(ttc,'position');
pos2 = pos2 + [-0.4 0.05 0];
set(ttc,'position',pos2);
clear posax
posax = get(ax,'position');
posax = posax + [-0.05 0.035 0.06 0];
set(ax,'position',posax);


%%  d. 
hd = subplot(3,2,4);
hold on
m_proj('Equidistant','lat',[-90 0],'lon',[0 360]);
m_contourf(lon,lat,d1',[-3.2:0.16:3.2],'linestyle','none');
m_scatter(lon_p,lat_p,d2','w','filled','MarkerFaceAlpha',.6,'MarkerEdgeAlpha',.6);
m_coast('line','color',color_patch,'Linewidth',coast_width,'Linestyle','-');
m_grid('xtick',7,'ytick',4, ...
       'ticklength',0.007, ...
       'Linewidth',0.7, ...
       'tickdir','out', ...
       'linestyle','none', ...
       'Fontname',Fontname, ...
       'Fontsize',Fontsize_sm);
hold off
colormap(hd,d_color);
caxis([-1.6 1.6]);
ttd = title('d', ...
            'Fontweight','Bold', ...
            'Fontname',Fontname, ...
            'Fontsize',Fontsize);
ax = gca;
ax.TitleHorizontalAlignment = 'left';
clear pos2
pos2 = get(ttd,'position');
pos2 = pos2 + [-0.4 0.05 0];
set(ttd,'position',pos2);
clear posax
posax = get(ax,'position');
posax = posax + [-0.01 0.035 0.06 0];
set(ax,'position',posax);


%%  e. 
he = subplot(3,2,5);
hold on
m_proj('Equidistant','lat',[-90 0],'lon',[0 360]);
m_contourf(lon,lat,e1',[-64:4:64],'Linestyle','none');
m_scatter(lon_p,lat_p,e2','w','filled','MarkerFaceAlpha',.6,'MarkerEdgeAlpha',.6);
m_coast('line','color',color_patch,'Linewidth',coast_width,'Linestyle','-');
m_grid('xtick',7,'ytick',4, ...
       'ticklength',0.007, ...
       'Linewidth',0.7, ...
       'tickdir','out', ...
       'linestyle','none', ...
       'Fontname',Fontname, ...
       'Fontsize',Fontsize_sm);
m_contour(lon_rws,lat_rws,e3',[con_pos_bot1:con_int1:con_pos_top1],'color',linecolor_pink,'linestyle','-','linewidth',linewidth);
m_contour(lon_rws,lat_rws,e3',[con_neg_top1:-con_int1:con_neg_bot1],'color',linecolor_brown,'linestyle','-','linewidth',linewidth);
m_text(-50,-81,'WTIO (post-1999)','Fontname',Fontname,'Fontsize',Fontsize_title,'rotation',90);
hold off
colormap(he,e_color);
caxis([-40 40]);
ce = colorbar('hori','YTick',[-40:20:40],'Fontname',Fontname,'Fontsize',Fontsize_sm);
set(get(ce,'title'),'string','m', ...
                    'Position',[337 0 0], ...
                    'Fontname',Fontname, ...
                    'Fontsize',Fontsize_sm, ...
                    'Fontangle','Italic');
clear pos1
pos1 = get(ce,'position');
pos1 = pos1 + [-0.02 -0.03 0 0.008];
set(ce,'position',pos1);
tte = title('e', ...
            'Fontweight','Bold', ...
            'Fontname',Fontname, ...
            'Fontsize',Fontsize);
ax = gca;
ax.TitleHorizontalAlignment = 'left';
clear pos2
pos2 = get(tte,'position');
pos2 = pos2 + [-0.4 0.05 0];
set(tte,'position',pos2);
clear posax
posax = get(ax,'position');
posax = posax + [-0.05 0.06 0.06 0];
set(ax,'position',posax);


%%  f. 
hf = subplot(3,2,6);
hold on
m_proj('Equidistant','lat',[-90 0],'lon',[0 360]);
m_contourf(lon,lat,f1',[-3.2:0.16:3.2],'linestyle','none');
m_scatter(lon_p,lat_p,f2','w','filled','MarkerFaceAlpha',.6,'MarkerEdgeAlpha',.6);
m_coast('line','color',color_patch,'Linewidth',coast_width,'Linestyle','-');
m_grid('xtick',7,'ytick',4, ...
       'ticklength',0.007, ...
       'Linewidth',0.7, ...
       'tickdir','out', ...
       'linestyle','none', ...
       'Fontname',Fontname, ...
       'Fontsize',Fontsize_sm);
hold off
colormap(hf,f_color);
caxis([-1.6 1.6]);
cf = colorbar('hori','YTick',[-1.6:0.8:1.6],'Fontname',Fontname,'Fontsize',Fontsize_sm);
set(get(cf,'title'),'string','°C', ...
                    'Position',[337 0 0], ...
                    'Fontname',Fontname, ...
                    'Fontsize',Fontsize_sm, ...
                    'Fontangle','Italic');
clear pos1
pos1 = get(cf,'position');
pos1 = pos1 + [0.02 -0.03 0 0.008];
set(cf,'position',pos1);
ttf = title('f', ...
            'Fontweight','Bold', ...
            'Fontname',Fontname, ...
            'Fontsize',Fontsize);
ax = gca;
ax.TitleHorizontalAlignment = 'left';
clear pos2
pos2 = get(ttf,'position');
pos2 = pos2 + [-0.4 0.05 0];
set(ttf,'position',pos2);
clear posax
posax = get(ax,'position');
posax = posax + [-0.01 0.06 0.06 0];
set(ax,'position',posax);
