# Supplementary material for: Weakened western Indian Ocean dominance on Antarctic sea ice variability in a changing climate
Source: Nat Commun. 2024 Apr 16;15:3261. doi: 10.1038/s41467-024-47655-0 (PMC11021451; doi:10.1038/s41467-024-47655-0)
Supplement: Supplementary file 3 — Source Data [file 41467_2024_47655_MOESM3_ESM.zip › Source_Data_File/FigureS6.m]

%%
clear;clc;
lon(:,1) = (0.5:1:359.5);
lat(:,1) = (89.5:-1:-89.5);
[lon_p,lat_p] = meshgrid(lon,lat);

canvasX = 10;
canvasY = 18;
canvasL = 40;
canvasH = 28;

Fontname = 'Arial';

Fontsize = 23;
Fontsize_sm = 15;
Fontsize_title = 15;

caxis_top = 8;
caxis_bot = -8;
caxis_int = caxis_top./10;
coast_width = 0.8;
color_patch = [109 109 109]/255;

load 'FigureS6_data.mat'

%%  Figure 
figure('Color','w');
set(gcf,'unit','centimeters','position',[canvasX,canvasY,canvasL,canvasH]);

%%  a. 
ha = subplot(3,2,1);
hold on
m_proj('Equidistant','lat',[-90 0],'lon',[0 360]);
m_contourf(lon,lat,a1',[-32:caxis_int:32],'Linestyle','none');
m_scatter(lon_p,lat_p,a2','w','filled','MarkerFaceAlpha',.6,'MarkerEdgeAlpha',.6);
m_coast('line','color',color_patch,'Linewidth',coast_width,'Linestyle','-');
m_grid('xtick',7,'ytick',4, ...
       'ticklength',0.006, ...
       'Linewidth',0.7, ...
       'tickdir','out', ...
       'Linestyle','none', ...
       'Fontname',Fontname, ...
       'Fontsize',Fontsize_sm);
m_text(157,9,'Z      200','Fontname',Fontname,'Fontsize',Fontsize_title);
m_text(165,8,'tend','Fontname',Fontname,'Fontsize',Fontsize_title-3);
hold off
colormap(ha,a_color);
caxis([caxis_bot caxis_top]);
tta = title('a', ...
            'Fontweight','Bold', ...
            'Fontname',Fontname, ...
            'Fontsize',Fontsize);
ax = gca;
ax.TitleHorizontalAlignment = 'left';
clear pos2
pos2 = get(tta,'position');
pos2 = pos2 + [-0.25 0.03 0];
set(tta,'position',pos2);
clear posax
posax = get(ax,'position');
posax = posax + [-0.06 -0.01 0.05 0];
set(ax,'position',posax);


%%  b. 
hb = subplot(3,2,2);
hold on
m_proj('Equidistant','lat',[-90 0],'lon',[0 360]);
m_contourf(lon,lat,b1',[-32:caxis_int:32],'Linestyle','none');
m_scatter(lon_p,lat_p,b2','w','filled','MarkerFaceAlpha',.6,'MarkerEdgeAlpha',.6);
m_coast('line','color',color_patch,'Linewidth',coast_width,'Linestyle','-');
m_grid('xtick',7,'ytick',4, ...
       'ticklength',0.006, ...
       'Linewidth',0.7, ...
       'tickdir','out', ...
       'Linestyle','none', ...
       'Fontname',Fontname, ...
       'Fontsize',Fontsize_sm);
m_text(157,9,'Z      850','Fontname',Fontname,'Fontsize',Fontsize_title);
m_text(165,8,'tend','Fontname',Fontname,'Fontsize',Fontsize_title-3);
m_text(-164,30,'Z       of transient eddy heat flux (pre-1999)', ...
               'Fontweight','Bold', ...
               'Fontname',Fontname, ...
               'Fontsize',Fontsize_title+1);
m_text(-155.8,29,'tend', ...
                 'Fontweight','Bold', ...
                 'Fontname',Fontname, ...
                 'Fontsize',Fontsize_title-3);
hold off
colormap(hb,b_color);
caxis([caxis_bot caxis_top]);
ttb = title('b', ...
            'Fontweight','Bold', ...
            'Fontname',Fontname, ...
            'Fontsize',Fontsize);
ax = gca;
ax.TitleHorizontalAlignment = 'left';
clear pos2
pos2 = get(ttb,'position');
pos2 = pos2 + [-0.25 0.03 0];
set(ttb,'position',pos2);
clear posax
posax = get(ax,'position');
posax = posax + [-0.05 -0.01 0.05 0];
set(ax,'position',posax);


%%  c. 
hc = subplot(3,2,3);
hold on
m_proj('Equidistant','lat',[-90 0],'lon',[0 360]);
m_contourf(lon,lat,c1',[-32:caxis_int:32],'Linestyle','none');
m_scatter(lon_p,lat_p,c2','w','filled','MarkerFaceAlpha',.6,'MarkerEdgeAlpha',.6);
m_coast('line','color',color_patch,'Linewidth',coast_width,'Linestyle','-');
m_grid('xtick',7,'ytick',4, ...
       'ticklength',0.006, ...
       'Linewidth',0.7, ...
       'tickdir','out', ...
       'Linestyle','none', ...
       'Fontname',Fontname, ...
       'Fontsize',Fontsize_sm);
m_text(157,9,'Z      200','Fontname',Fontname,'Fontsize',Fontsize_title);
m_text(165,8,'tend','Fontname',Fontname,'Fontsize',Fontsize_title-3);
hold off
colormap(hc,c_color);
caxis([caxis_bot caxis_top]);
ttc = title('c', ...
            'Fontweight','Bold', ...
            'Fontname',Fontname, ...
            'Fontsize',Fontsize);
ax = gca;
ax.TitleHorizontalAlignment = 'left';
clear pos2
pos2 = get(ttc,'position');
pos2 = pos2 + [-0.25 0.03 0];
set(ttc,'position',pos2);
clear posax
posax = get(ax,'position');
posax = posax + [-0.06 -0.02 0.05 0];
set(ax,'position',posax);


%%  d. 
hd = subplot(3,2,4);
hold on
m_proj('Equidistant','lat',[-90 0],'lon',[0 360]);
m_contourf(lon,lat,d1',[-32:caxis_int:32],'Linestyle','none');
m_scatter(lon_p,lat_p,d2','w','filled','MarkerFaceAlpha',.6,'MarkerEdgeAlpha',.6);
m_coast('line','color',color_patch,'Linewidth',coast_width,'Linestyle','-');
m_grid('xtick',7,'ytick',4, ...
       'ticklength',0.006, ...
       'Linewidth',0.7, ...
       'tickdir','out', ...
       'Linestyle','none', ...
       'Fontname',Fontname, ...
       'Fontsize',Fontsize_sm);
m_text(157,9,'Z      850','Fontname',Fontname,'Fontsize',Fontsize_title);
m_text(165,8,'tend','Fontname',Fontname,'Fontsize',Fontsize_title-3);
m_text(-174,30,'Z       of transient eddy vorticity flux (pre-1999)', ...
               'Fontweight','Bold', ...
               'Fontname',Fontname, ...
               'Fontsize',Fontsize_title+1);
m_text(-165.8,29,'tend', ...
                'Fontweight','Bold', ...
                'Fontname',Fontname, ...
                'Fontsize',Fontsize_title-3);
hold off
colormap(hd,d_color);
caxis([caxis_bot caxis_top]);
ttd = title('d', ...
            'Fontweight','Bold', ...
            'Fontname',Fontname, ...
            'Fontsize',Fontsize);
ax = gca;
ax.TitleHorizontalAlignment = 'left';
clear pos2
pos2 = get(ttd,'position');
pos2 = pos2 + [-0.25 0.03 0];
set(ttd,'position',pos2);
clear posax
posax = get(ax,'position');
posax = posax + [-0.05 -0.02 0.05 0];
set(ax,'position',posax);


cc = colorbar('YTick',[-8:4:8],'color','k','Fontname',Fontname,'Fontsize',Fontsize_sm);
set(get(cc,'title'),'string','m day^-^1', ...
                    'Fontname',Fontname, ...
                    'Fontsize',Fontsize_sm, ...
                    'Fontangle','Italic');
set(cc,'Position',[0.9346,0.4,0.0181,0.505]);
