# Supplementary material for: Weakened western Indian Ocean dominance on Antarctic sea ice variability in a changing climate
Source: Nat Commun. 2024 Apr 16;15:3261. doi: 10.1038/s41467-024-47655-0 (PMC11021451; doi:10.1038/s41467-024-47655-0)
Supplement: Supplementary file 3 — Source Data [file 41467_2024_47655_MOESM3_ESM.zip › Source_Data_File/FigureS14.m]

%%
clear;clc;
lon(:,1) = 0:2.5:357.5;
lat(:,1) = -90:2.5:90;
[lon_p,lat_p] = meshgrid(lon,lat);

canvasX = 10;
canvasY = 18;
canvasL = 40;
canvasH = 28;

Fontname = 'Arial';
Fontsize = 23;
Fontsize_sm = 15;
Fontsize_title = 15;

load 'FigureS14_data.mat'

%%  Figure 
figure('Color','w');
set(gcf,'unit','centimeters','position',[canvasX,canvasY,canvasL,canvasH]);

%%  a. 
ha = subplot(3,2,1);
hold on
m_proj('Equidistant','lat',[-25 25],'lon',[30 120]);
m_contourf(lon,lat,a1',[-32:0.04:32],'Linestyle','none');
m_coast('patch',[109 109 109]/255);
m_grid('xtick',4,'ytick',3, ...
       'ticklength',0.012, ...
       'Linewidth',0.7, ...
       'tickdir','out','Linestyle','none', ...
       'Fontname',Fontname,'Fontsize',Fontsize_sm);
m_text(50,28.5,'Results in 45 CMIP6 models','Fontname',Fontname,'Fontsize',Fontsize_title);
m_text(15,-10,'Present-day','Fontname',Fontname,'Fontsize',Fontsize_title,'rotation',90);
hold off
colormap(ha,a_color);
caxis([-0.4 0.4]);
tta = title('a', ...
            'Fontweight','Bold', ...
            'Fontname',Fontname, ...
            'Fontsize',Fontsize);
ax = gca;
ax.TitleHorizontalAlignment = 'left';
clear pos2
pos2 = get(tta,'position');
pos2 = pos2 + [-0.2 0.05 0];
set(tta,'position',pos2);
clear posax
posax = get(ax,'position');
posax = posax + [-0.055 -0.01 0.1 0.03];
set(ax,'position',posax);


%%  b. 
hb = subplot(3,2,3);
hold on
m_proj('Equidistant','lat',[-25 25],'lon',[30 120]);
m_contourf(lon,lat,b1',[-32:0.04:32],'Linestyle','none');
m_coast('patch',[109 109 109]/255);
m_grid('xtick',4,'ytick',3, ...
       'ticklength',0.012, ...
       'Linewidth',0.7, ...
       'tickdir','out','Linestyle','none', ...
       'Fontname',Fontname,'Fontsize',Fontsize_sm);
m_text(15,-12,'Future climate','Fontname',Fontname,'Fontsize',Fontsize_title,'rotation',90);
hold off
colormap(hb,b_color);
caxis([-0.4 0.4]);
ttb = title('b', ...
            'Fontweight','Bold', ...
            'Fontname',Fontname, ...
            'Fontsize',Fontsize);
ax = gca;
ax.TitleHorizontalAlignment = 'left';
clear pos2
pos2 = get(ttb,'position');
pos2 = pos2 + [-0.2 0.05 0];
set(ttb,'position',pos2);
clear posax
posax = get(ax,'position');
posax = posax + [-0.055 -0.029 0.1 0.03];
set(ax,'position',posax);
clear pos1


%%  c. 
hc = subplot(3,2,5);
hold on
m_proj('Equidistant','lat',[-25 25],'lon',[30 120]);
m_contourf(lon,lat,c1',[-32:0.01:32],'Linestyle','none');
m_coast('patch',[109 109 109]/255);
m_grid('xtick',4,'ytick',3, ...
       'ticklength',0.012, ...
       'Linewidth',0.7, ...
       'tickdir','out','Linestyle','none', ...
       'Fontname',Fontname,'Fontsize',Fontsize_sm);
m_scatter(lon_p,lat_p,c2','k','filled');
m_text(15,-9,'Difference','Fontname',Fontname,'Fontsize',Fontsize_title,'rotation',90);
hold off
colormap(hc,c_color);
caxis([-0.1 0.1]);
ttc = title('c', ...
            'Fontweight','Bold', ...
            'Fontname',Fontname, ...
            'Fontsize',Fontsize);
ax = gca;
ax.TitleHorizontalAlignment = 'left';
clear pos2
pos2 = get(ttc,'position');
pos2 = pos2 + [-0.2 0.05 0];
set(ttc,'position',pos2);
clear posax
posax = get(ax,'position');
posax = posax + [-0.055 -0.05 0.1 0.03];
set(ax,'position',posax);


%%  d. 
hd = subplot(3,2,2);
hold on
m_proj('Equidistant','lat',[-25 25],'lon',[30 120]);
m_contourf(lon,lat,d1',[-32:0.04:32],'Linestyle','none');
m_coast('patch',[109 109 109]/255);
m_grid('xtick',4,'ytick',3, ...
       'ticklength',0.012, ...
       'Linewidth',0.7, ...
       'tickdir','out','Linestyle','none', ...
       'Fontname',Fontname,'Fontsize',Fontsize_sm);
m_text(50,28.5,'Results in 32 CMIP6 models','Fontname',Fontname,'Fontsize',Fontsize_title);
hold off
colormap(hd,d_color);
caxis([-0.4 0.4]);
ttd = title('d', ...
            'Fontweight','Bold', ...
            'Fontname',Fontname, ...
            'Fontsize',Fontsize);
ax = gca;
ax.TitleHorizontalAlignment = 'left';
clear pos2
pos2 = get(ttd,'position');
pos2 = pos2 + [-0.2 0.05 0];
set(ttd,'position',pos2);
clear posax
posax = get(ax,'position');
posax = posax + [-0.1 -0.01 0.1 0.03];
set(ax,'position',posax);
clear pos1


%%  e. 
he = subplot(3,2,4);
hold on
m_proj('Equidistant','lat',[-25 25],'lon',[30 120]);
m_contourf(lon,lat,e1',[-32:0.04:32],'Linestyle','none');
m_coast('patch',[109 109 109]/255);
m_grid('xtick',4,'ytick',3, ...
       'ticklength',0.012, ...
       'Linewidth',0.7, ...
       'tickdir','out','Linestyle','none', ...
       'Fontname',Fontname,'Fontsize',Fontsize_sm);
hold off
colormap(he,e_color);
caxis([-0.4 0.4]);
ce = colorbar('YTick',[-0.4:0.2:0.4],'Fontname',Fontname,'Fontsize',Fontsize_sm);
clear pos1
pos1 = get(ce,'position');
pos1 = pos1 + [0.02 0.125 0 0.03];
set(ce,'position',pos1);
set(get(ce,'title'),'string','°C', ...
                    'Fontname',Fontname, ...
                    'Fontsize',Fontsize_sm, ...
                    'Fontangle','Italic');
tte = title('e', ...
            'Fontweight','Bold', ...
            'Fontname',Fontname, ...
            'Fontsize',Fontsize);
ax = gca;
ax.TitleHorizontalAlignment = 'left';
clear pos2
pos2 = get(tte,'position');
pos2 = pos2 + [-0.2 0.05 0];
set(tte,'position',pos2);
clear posax
posax = get(ax,'position');
posax = posax + [-0.1 -0.029 0.1 0.03];
set(ax,'position',posax);


%%  f. 
hf = subplot(3,2,6);
hold on
m_proj('Equidistant','lat',[-25 25],'lon',[30 120]);
m_contourf(lon,lat,f1',[-32:0.01:32],'Linestyle','none');
m_coast('patch',[109 109 109]/255);
m_grid('xtick',4,'ytick',3, ...
       'ticklength',0.012, ...
       'Linewidth',0.7, ...
       'tickdir','out','Linestyle','none', ...
       'Fontname',Fontname,'Fontsize',Fontsize_sm);
m_scatter(lon_p,lat_p,f2','k','filled');
hold off
colormap(hf,f_color);
caxis([-0.1 0.1]);
cf = colorbar('YTick',[-0.1:0.05:0.1],'Fontname',Fontname,'Fontsize',Fontsize_sm);
clear pos1
pos1 = get(cf,'position');
pos1 = pos1 + [0.02 -0.05 0 0.03];
set(cf,'position',pos1);
set(get(cf,'title'),'string','°C', ...
                    'Fontname',Fontname, ...
                    'Fontsize',Fontsize_sm, ...
                    'Fontangle','Italic');
ttf = title('f', ...
            'Fontweight','Bold', ...
            'Fontname',Fontname, ...
            'Fontsize',Fontsize);
ax = gca;
ax.TitleHorizontalAlignment = 'left';
clear pos2
pos2 = get(ttf,'position');
pos2 = pos2 + [-0.2 0.05 0];
set(ttf,'position',pos2);
clear posax
posax = get(ax,'position');
posax = posax + [-0.1 -0.05 0.1 0.03];
set(ax,'position',posax);
