# Supplementary material for: Weakened western Indian Ocean dominance on Antarctic sea ice variability in a changing climate
Source: Nat Commun. 2024 Apr 16;15:3261. doi: 10.1038/s41467-024-47655-0 (PMC11021451; doi:10.1038/s41467-024-47655-0)
Supplement: Supplementary file 3 — Source Data [file 41467_2024_47655_MOESM3_ESM.zip › Source_Data_File/FigureS13.m]

%%
clear;clc;

canvasX = 5;
canvasY = 18;
canvasL = 40;
canvasH = 35;

Fontname = 'Arial';
Fontsize = 23;
Fontsize_sm = 15;
Fontsize_title = 15;

load 'FigureS13_data.mat'

%%  Figure 
figure('Color','w');
set(gcf,'unit','centimeters','position',[canvasX,canvasY,canvasL,canvasH]);

%%  a. 
ha = subplot(6,4,[2 3 6 7]);
hold on
contourf(1:size(a1,1),a2,a1',[-1/32*200:1/32:1/32*200],'linestyle','none');
hold off
colormap(ha,a_color);
caxis([0 1]);
ca = colorbar('YTick',[0:0.25:1],'Fontname',Fontname,'Fontsize',Fontsize_sm);
set(get(ca,'title'),'string','°C','Fontangle','Italic','Fontname',Fontname,'Fontsize',Fontsize_sm);
set(gca, 'Box', 'on', ...                                        
         'Layer','top',...                                      
         'LineWidth',0.7,...                          
         'XGrid', 'off', 'YGrid', 'off', ...                    
         'TickDir', 'out', 'TickLength', [.007 .007], ...        
         'XMinorTick', 'off', 'YMinorTick', 'off', ...            
         'XColor', [.1 .1 .1],  'YColor', [.1 .1 .1],...     
         'XTick', 30/2.5+1:30/2.5:122.5/2.5,...                                    
         'Xlim' , [30/2.5+1 122.5/2.5], ...                               
         'Xticklabel',{'30°E','60°E','90°E','120°E'},...
         'YTick', a3,...                                    
         'Ylim' , [a4(2) a4(8)], ...                               
         'Yticklabel',{'925','850','700','600','500','400','300'}, ...
         'Fontname',Fontname, ...
         'Fontsize',Fontsize_sm);                            
text(19.7,1.275,'Air temperature (post-1999 minus pre-1999)', ...
                'Fontname',Fontname, ...
                'Fontsize',Fontsize_title);
ylabel('Height (hPa)', ...
       'Fontname',Fontname, ...
       'Fontsize',Fontsize_title);
tta = title('a', ...
            'Fontweight','Bold', ...
            'Fontname',Fontname, ...
            'Fontsize',Fontsize);
ax = gca;
ax.TitleHorizontalAlignment = 'left';
clear pos2
pos2 = get(tta,'position');
pos2 = pos2 + [-2 0 0];
set(tta,'position',pos2);
clear posax
posax = get(ax,'position');
posax = posax + [-0.05 0 0.093 0];
set(ax,'position',posax);
clear pos1
pos1 = get(ca,'position');
pos1 = pos1 + [0 0 0 0];
set(ca,'position',pos1);


%%  b. 
hb = subplot(6,4,[14 15 18 19]);
hold on
contourf(1:size(b1,1),b2,b1',[-4/32*100:4/32:4/32*100],'linestyle','none');
hold off
colormap(hb,b_color);
caxis([0 4]);
cb = colorbar('YTick',[0:1:4],'Fontname',Fontname,'Fontsize',Fontsize_sm);
set(get(cb,'title'),'string','°C','Fontangle','Italic','Fontname',Fontname,'Fontsize',Fontsize_sm);
set(gca, 'Box', 'on', ...                                        
         'Layer','top',...                                      
         'LineWidth',0.7,...                          
         'XGrid', 'off', 'YGrid', 'off', ...                    
         'TickDir', 'out', 'TickLength', [.007 .007], ...        
         'XMinorTick', 'off', 'YMinorTick', 'off', ...            
         'XColor', [.1 .1 .1],  'YColor', [.1 .1 .1],...     
         'XTick', 30/2.5+1:30/2.5:122.5/2.5,...                                    
         'Xlim' , [30/2.5+1 122.5/2.5], ...                               
         'Xticklabel',{'30°E','60°E','90°E','120°E'},...
         'YTick', b3,...                                    
         'Ylim' , [b4(2) b4(8)], ...                               
         'Yticklabel',{'925','850','700','600','500','400','300'}, ...
         'Fontname',Fontname, ...
         'Fontsize',Fontsize_sm);                            
text(19.7,1.275,'Air temperature (2000-2099 minus 1900-1999)', ...
                'Fontname',Fontname, ...
                'Fontsize',Fontsize_title);
ylabel('Height (hPa)', ...
       'Fontname',Fontname, ...
       'Fontsize',Fontsize_title);
ttb = title('b', ...
            'Fontweight','Bold', ...
            'Fontname',Fontname, ...
            'Fontsize',Fontsize);
ax = gca;
ax.TitleHorizontalAlignment = 'left';
clear pos2
pos2 = get(ttb,'position');
pos2 = pos2 + [-2 0 0];
set(ttb,'position',pos2);
clear posax
posax = get(ax,'position');
posax = posax + [-0.05 0.1 0.093 0];
set(ax,'position',posax);
clear pos1
pos1 = get(cb,'position');
pos1 = pos1 + [0 0 0 0];
set(cb,'position',pos1);
