# Supplementary material for: Weakened western Indian Ocean dominance on Antarctic sea ice variability in a changing climate
Source: Nat Commun. 2024 Apr 16;15:3261. doi: 10.1038/s41467-024-47655-0 (PMC11021451; doi:10.1038/s41467-024-47655-0)
Supplement: Supplementary file 3 — Source Data [file 41467_2024_47655_MOESM3_ESM.zip › Source_Data_File/Figure4.m]

%%
clear;clc;

canvasX = 10;
canvasY = 18;
canvasL = 40;
canvasH = 28;

Fontname = 'Arial';
Fontsize = 23;
Fontsize_sm = 15;
Fontsize_title = 15;
color_patch = [109 109 109]/255;
coast_width = 0.9;
MarkerFaceAlpha = 0.6;
MarkerEdgeAlpha = 0.6;

load 'Figure4_data.mat'


%%  Figure 
figure('Color','w');
set(gcf,'unit','centimeters','position',[canvasX,canvasY,canvasL,canvasH]);

%%  a. 
ha = subplot(3,2,1);
hold on
m_proj('Equidistant','lat',[-90 -20],'lon',[0 360]);
m_contourf(a_lon,a_lat,a1',[-80:4:80],'Linestyle','none');
m_coast('line','color',color_patch,'Linewidth',coast_width,'Linestyle','-');
m_scatter(a_lon_p,a_lat_p,a2','w','filled','MarkerFaceAlpha',MarkerFaceAlpha,'MarkerEdgeAlpha',MarkerEdgeAlpha);
m_grid('xtick',7,'ytick',[-90 -60 -30], ...
       'ticklength',0.007, ...
       'Linewidth',0.7, ...
       'Linestyle','none', ...
       'tickdir','out', ...
       'Fontname',Fontname, ...
       'Fontsize',Fontsize_sm);
m_text(165,-13,'Z200','Fontname',Fontname,'Fontsize',Fontsize_title);
m_text(-55,-87.5,'AGCM experiment','Fontname',Fontname,'Fontsize',Fontsize_title,'rotation',90);
hold off
colormap(ha,a_color);
caxis([-40 40]);
ca = colorbar('YTick',[-40:20:40],'Fontname',Fontname,'Fontsize',Fontsize_sm);
set(get(ca,'title'),'string','m', ...
                    'Fontname',Fontname, ...
                    'Fontsize',Fontsize_sm, ...
                    'Fontangle','Italic');
tta = title('a', ...
            'Fontweight','Bold', ...
            'Fontname',Fontname, ...
            'Fontsize',Fontsize);
ax = gca;
ax.TitleHorizontalAlignment = 'left';
clear pos2
pos2 = get(tta,'position');
pos2 = pos2 + [-0.4 0.05 0];
set(tta,'position',pos2);
clear posax
posax = get(ax,'position');
posax = posax + [-0.025 0.02 0.05 0];
set(ax,'position',posax);
clear pos1
pos1 = get(ca,'position');
pos1 = pos1 + [0.005 0 0 0];
set(ca,'position',pos1);


%%  b. 
con_pos_top1 = 5;
con_pos_bot1 = 0.3;
con_neg_top1 = -0.3;
con_neg_bot1 = -5;
con_int1 = 0.25;
linewidth = 1.5;
linecolor_warm = [233 162 247]./255;

hb = subplot(3,2,2);
hold on
m_proj('Equidistant','lat',[-90 -20],'lon',[0 360]);
m_contourf(b_lon,b_lat,b1',[-600:24:600],'Linestyle','none');
m_scatter(b_lon_p,b_lat_p,b2','w','filled','MarkerFaceAlpha',MarkerFaceAlpha,'MarkerEdgeAlpha',MarkerEdgeAlpha);
m_contour(b_lon,b_lat,b3',[con_pos_bot1:con_int1:con_pos_top1],'color',linecolor_warm,'linestyle','-','linewidth',linewidth);
m_contour(b_lon,b_lat,b3',[con_neg_top1:-con_int1:con_neg_bot1],'color',linecolor_warm,'linestyle','--','linewidth',linewidth);
m_coast('line','color',color_patch,'Linewidth',coast_width,'Linestyle','-');
m_grid('xtick',7,'ytick',[-90 -60 -30], ...
       'ticklength',0.007, ...
       'Linewidth',0.7, ...
       'Linestyle','none', ...
       'tickdir','out', ...
       'Fontname',Fontname, ...
       'Fontsize',Fontsize_sm);
m_text(146,-13,'SLP & SAT','Fontname',Fontname,'Fontsize',Fontsize_title);
hold off
colormap(hb,b_color);
caxis([-240 240]);
cb = colorbar('YTick',[-240:120:240],'Fontname',Fontname,'Fontsize',Fontsize_sm);
set(get(cb,'title'),'string','Pa', ...
                   'Fontname',Fontname, ...
                   'Fontsize',Fontsize_sm, ...
                   'Fontangle','Italic');
ttb = title('b', ...
            'Fontweight','Bold', ...
            'Fontname',Fontname, ...
            'Fontsize',Fontsize);
ax = gca;
ax.TitleHorizontalAlignment = 'left';
clear pos2
pos2 = get(ttb,'position');
pos2 = pos2 + [-0.4 0.05 0];
set(ttb,'position',pos2);
clear posax
posax = get(ax,'position');
posax = posax + [-0.02 0.02 0.05 0];
set(ax,'position',posax);
clear pos1
pos1 = get(cb,'position');
pos1 = pos1 + [0.005 0 0 0];
set(cb,'position',pos1);


%%  c. 
hc = subplot(3,2,3);
hold on
m_proj('Equidistant','lat',[-90 -20],'lon',[0 360]);
m_contourf(c_lon,c_lat,c1',[-80:2:80],'Linestyle','none');
m_coast('line','color',color_patch,'Linewidth',coast_width,'Linestyle','-');
m_scatter(c_lon_p,c_lat_p,c2,'w','filled','MarkerFaceAlpha',MarkerFaceAlpha,'MarkerEdgeAlpha',MarkerEdgeAlpha);
m_grid('xtick',7,'ytick',[-90 -60 -30], ...
       'ticklength',0.007, ...
       'Linewidth',0.7, ...
       'tickdir','out', ...
       'Linestyle','none', ...
       'Fontname',Fontname, ...
       'Fontsize',Fontsize_sm);
m_text(165,-13,'Z200','Fontname',Fontname,'Fontsize',Fontsize_title);
m_text(-55,-97,'Pacemaker experiment','Fontname',Fontname,'Fontsize',Fontsize_title,'rotation',90);
hold off
colormap(hc,c_color);
caxis([-20 20]);
cc = colorbar('YTick',[-20:10:20],'Fontname',Fontname,'Fontsize',Fontsize_sm);
set(get(cc,'title'),'string','m', ...
                    'Fontname',Fontname, ...
                    'Fontsize',Fontsize_sm, ...
                    'Fontangle','Italic');
ttc = title('c', ...
            'Fontweight','Bold', ...
            'Fontname',Fontname, ...
            'Fontsize',Fontsize);
ax = gca;
ax.TitleHorizontalAlignment = 'left';
clear pos2
pos2 = get(ttc,'position');
pos2 = pos2 + [-0.4 0.05 0];
set(ttc,'position',pos2);
clear posax
posax = get(ax,'position');
posax = posax + [-0.025 0.08 0.05 0];
set(ax,'position',posax);
clear pos1
pos1 = get(cc,'position');
pos1 = pos1 + [0.005 0 0 0];
set(cc,'position',pos1);


%%  d. 
con_pos_top1 = 1.5;
con_pos_bot1 = 0.3;
con_neg_top1 = -0.3;
con_neg_bot1 = -1.5;
con_int1 = 0.3;
linewidth = 1.5;
linecolor_warm = [233 162 247]./255;

hd = subplot(3,2,4);
hold on
m_proj('Equidistant','lat',[-90 -20],'lon',[0 360]);
m_contourf(d_lon,d_lat,d1',[-600:12:600],'Linestyle','none');
m_scatter(d_lon_p,d_lat_p,d2','w','filled','MarkerFaceAlpha',MarkerFaceAlpha,'MarkerEdgeAlpha',MarkerEdgeAlpha);
m_contour(d_lon,d_lat,d3',[con_pos_bot1:con_int1:con_pos_top1],'color',linecolor_warm,'linestyle','-','linewidth',linewidth);
m_contour(d_lon,d_lat,d3',[con_neg_top1:-con_int1:con_neg_bot1],'color',linecolor_warm,'linestyle','--','linewidth',linewidth);
m_coast('line','color',color_patch,'Linewidth',coast_width,'Linestyle','-');
m_grid('xtick',7,'ytick',[-90 -60 -30], ...
       'ticklength',0.007, ...
       'Linewidth',0.7, ...
       'tickdir','out', ...
       'Linestyle','none', ...
       'Fontname',Fontname, ...
       'Fontsize',Fontsize_sm);
m_text(124,-13,'SLP & SAT & SIC','Fontname',Fontname,'Fontsize',Fontsize_title);
hold off
colormap(hd,d_color);
caxis([-120 120]);
cd = colorbar('YTick',[-120:60:120],'Fontname',Fontname,'Fontsize',Fontsize_sm);
set(get(cd,'title'),'string','Pa', ...
                    'Fontname',Fontname, ...
                    'Fontsize',Fontsize_sm, ...
                    'Fontangle','Italic');
ttd = title('d', ...
            'Fontweight','Bold', ...
            'Fontname',Fontname, ...
            'Fontsize',Fontsize);
ax = gca;
ax.TitleHorizontalAlignment = 'left';
clear pos2
pos2 = get(ttd,'position');
pos2 = pos2 + [-0.4 0.05 0];
set(ttd,'position',pos2);
clear posax
posax = get(ax,'position');
posax = posax + [-0.02 0.08 0.05 0];
set(ax,'position',posax);
clear pos1
pos1 = get(cd,'position');
pos1 = pos1 + [0.005 0 0 0];
set(cd,'position',pos1);


%%  dlb. 
hdlb = subplot(3,2,6);
hold on
m_proj('stereographic','lat',-90,'long',0,'radius',40);
m_contourf(dlb_lonS,dlb_lat,dlb1',[-48:0.8:48],'linestyle','none');
m_coast('patch',color_patch,'edgecolor',color_patch);
m_coast('line','color','k','Linewidth',coast_width/2.5,'Linestyle','-');
m_grid('xtick',[],'ytick',[],'tickdir','out','Linestyle','-', ...
       'gridcolor','none', ...
       'backgroundcolor','w', ...
       'Fontname',Fontname,'Fontsize',Fontsize_sm,'XaxisLocation','top');
hold off
colormap(hdlb,dlb_color);
caxis([-8 8]);
ax = gca;
clear posax
posax = get(ax,'position');
posax = posax + [-0.094 0.404 -0.12 -0.12];
set(ax,'position',posax);


%%  save as pdf
exportgraphics(gcf,'Figure4.pdf','ContentType','vector')
