# Supplementary material for: Weakened western Indian Ocean dominance on Antarctic sea ice variability in a changing climate
Source: Nat Commun. 2024 Apr 16;15:3261. doi: 10.1038/s41467-024-47655-0 (PMC11021451; doi:10.1038/s41467-024-47655-0)
Supplement: Supplementary file 3 — Source Data [file 41467_2024_47655_MOESM3_ESM.zip › Source_Data_File/FigureS5.m]

%%
clear;clc;
lon(:,1) = (0.5:1:359.5);
lat(:,1) = (89.5:-1:-89.5);
[lon_p,lat_p] = meshgrid(lon,lat);
[lon_plot,lat_plot] = meshgrid(lat,lon);
lonS            = lon;
lonS(end+1,1)   = lon(end,1)+1;

canvasX = 10;
canvasY = 18;
canvasL = 40;
canvasH = 28;
Fontname = 'Arial';

Fontsize = 23;
Fontsize_sm = 15;
Fontsize_title = 15;
coast_width = 0.9;
color_patch = [109 109 109]/255;
color_green = [0,158,61]./255;
linewidth = 1.5;

load 'FigureS5_data.mat'

%%  Figure
figure('Color','w');
set(gcf,'unit','centimeters','position',[canvasX,canvasY,canvasL,canvasH]);

%%  a. 
ha = subplot(3,2,1);
hold on
m_proj('Equidistant','lat',[-90 0],'lon',[0 360]);
m_contourf(lon,lat,a1',[-32:1.6:32],'Linestyle','none');
m_scatter(lon_p,lat_p,a2','w','filled','MarkerFaceAlpha',.6,'MarkerEdgeAlpha',.6);
m_coast('line','color',color_patch,'Linewidth',coast_width,'Linestyle','-');
m_contour(lon,lat,a3',[0:30:120],'color','k','linestyle','-','linewidth',linewidth-0.3);
m_grid('xtick',7,'ytick',4, ...
       'ticklength',0.007, ...
       'Linewidth',0.7, ...
       'tickdir','out', ...
       'Linestyle','none', ...
       'Fontname',Fontname, ...
       'Fontsize',Fontsize_sm);
m_text(-77,35,'Regression of storm tracks and Z       200 onto normalized WTIO time series', ...
              'Fontweight','Bold', ...
              'Fontname',Fontname, ...
              'Fontsize',Fontsize_title+1);
m_text(157.5,34,'tend', ...
                'Fontweight','Bold', ...
                'Fontname',Fontname, ...
                'Fontsize',Fontsize_title-2.5);
m_text(140,10,'Storm tracks','Fontname',Fontname,'Fontsize',Fontsize_title);
hold off
colormap(ha,a_color);
caxis([-16 16]);
cb = colorbar('YTick',[-16:8:16],'Fontname',Fontname,'Fontsize',Fontsize_sm);
set(get(cb,'title'),'string','m^2 s^-^2', ...
                    'Fontname',Fontname, ...
                    'Fontsize',Fontsize_sm, ...
                    'Fontangle','Italic');
tta = title('a', ...
            'Fontweight','Bold', ...
            'Fontname',Fontname, ...
            'Fontsize',Fontsize);
ax = gca;
ax.TitleHorizontalAlignment = 'left';
clear pos2
pos2 = get(tta,'position');
pos2 = pos2 + [-0.4 0.02 0];
set(tta,'position',pos2);
clear posax
posax = get(ax,'position');
posax = posax + [0.19 0 0.05 0];
set(ax,'position',posax);


%%  b. 
hb = subplot(3,2,3);
hold on
m_proj('Equidistant','lat',[-90 0],'lon',[0 360]);
m_contourf(lon,lat,b1',[-32:0.4:32],'Linestyle','none');
m_scatter(lon_p,lat_p,b2','w','filled','MarkerFaceAlpha',.6,'MarkerEdgeAlpha',.6);
m_contour(lon,lat,b3',[8:8:32],'color',color_green,'Linestyle','-','linewidth',linewidth);
m_contour(lon,lat,b3',[-8:-8:-32],'color',color_green,'Linestyle','--','linewidth',linewidth);
m_coast('line','color',color_patch,'Linewidth',coast_width,'Linestyle','-');
m_grid('xtick',7,'ytick',4, ...
       'ticklength',0.007, ...
       'Linewidth',0.7, ...
       'tickdir','out', ...
       'Linestyle','none', ...
       'Fontname',Fontname, ...
       'Fontsize',Fontsize_sm);
m_text(152,10,'Z      200','Fontname',Fontname,'Fontsize',Fontsize_title);
m_text(161,9,'tend','Fontname',Fontname,'Fontsize',Fontsize_title-3);
hold off
colormap(hb,b_color);
caxis([-8 8]);
cb = colorbar('YTick',[-8:4:8],'Fontname',Fontname,'Fontsize',Fontsize_sm);
set(get(cb,'title'),'string','m day^-^1', ...
                    'Fontname',Fontname, ...
                    'Fontsize',Fontsize_sm, ...
                    'Fontangle','Italic');
ttb = title('b', ...
            'Fontweight','Bold', ...
            'Fontname',Fontname, ...
            'Fontsize',Fontsize);
ax = gca;
ax.TitleHorizontalAlignment = 'left';
clear pos2
pos2 = get(ttb,'position');
pos2 = pos2 + [-0.4 0.02 0];
set(ttb,'position',pos2);
clear posax
posax = get(ax,'position');
posax = posax + [0.19 0.05 0.05 0];
set(ax,'position',posax);
