# Supplementary material for: Weakened western Indian Ocean dominance on Antarctic sea ice variability in a changing climate
Source: Nat Commun. 2024 Apr 16;15:3261. doi: 10.1038/s41467-024-47655-0 (PMC11021451; doi:10.1038/s41467-024-47655-0)
Supplement: Supplementary file 3 — Source Data [file 41467_2024_47655_MOESM3_ESM.zip › Source_Data_File/Figure1.m]

%%
clear;clc;
lon(:,1) = (0.5:1:359.5);
lat(:,1) = (89.5:-1:-89.5);
[lon_p,lat_p] = meshgrid(lon,lat);
[lon_plot,lat_plot] = meshgrid(lat,lon);
lonS            = lon;
lonS(end+1,1)   = lon(end,1)+1;
[lon_ps,lat_ps] = meshgrid(lonS,lat);

canvasX = 5;
canvasY = 18;
canvasL = 40;
canvasH = 35;

Fontname = 'Arial';
Fontsize = 23;
Fontsize_sm = 15;
Fontsize_title = 15;
conf_time = 7;
conf_time_SIC = 2;
color_patch = [109 109 109]/255;
color_red  = [251 0 6]./255;
color_blue = [64 128 194]./255;
color_gray = [83 101 112]./255;
color_orange = [205 63 30]./255;
coast_width = 0.2;
Linewidth = 2;
Linealpha = 0.35;

load 'Figure1_data.mat'

%%  Figure
figure('Color','w');
set(gcf,'unit','centimeters','position',[canvasX,canvasY,canvasL,canvasH]);

%%  a. 
ha = subplot(6,4,[1 2 5 6]);
hold on
yyaxis left
GO1 = bar(1:12,a1(1:12,7),0.7, ...
         'FaceColor',[64 128 194]./255, ...
         'EdgeColor','none', ...
         'FaceAlpha',0.5);
GO2 = bar(a2,a1(a2,7),0.7, ...
         'FaceColor',[64 128 194]./255, ...
         'EdgeColor','none');
set(gca, 'Box', 'on', ...                                        
         'XGrid', 'off', 'YGrid', 'off', ...                    
         'TickDir', 'out', 'TickLength', [.005 .005], ...        
         'XMinorTick', 'off', 'YMinorTick', 'off', ...            
         'XColor', [.1 .1 .1],  'YColor', [.1 .1 .1],...     
         'XTick', 7:12,...                                    
         'Xlim' , [6 13], ...                               
         'Xticklabel',{'JJA';'JAS';'ASO';'SON';'OND';'NDJ'},...
         'YTick', 4:2:20,...                                    
         'Ylim' , [4 20], ...                               
         'Yticklabel',{'4';'6';'8';'10';'12';'14';'16';'18';'20'}, ...
         'Fontname',Fontname, ...
         'Fontsize',Fontsize_sm);                            
text(5.3,7.5,'Squared covariance','Fontname',Fontname,'Fontsize',Fontsize_title,'rotation',90);
yyaxis right
ag1 = plot(1:12,a3(1:12,7)*100, ...
          '-', ...
          'LineWidth',Linewidth+1, ...
          'Color',[252 103 8]./255);
ag2 = plot(1:12,a3(1:12,7)*100, ...
          'p', ...
          'LineWidth',0.9);
ag2.MarkerSize = 20;
ag2.MarkerIndices = a4;
ag2.MarkerEdgeColor = [252 204 158]./255;
ag2.MarkerFaceColor = [237 146 79]./255;
set(gca, 'Box', 'on', ...                                        
         'Layer','top',...                                     
         'LineWidth',0.7,...                        
         'XGrid', 'off', 'YGrid', 'off', ...                    
         'TickDir', 'out', 'TickLength', [.007 .007], ...        
         'XMinorTick', 'off', 'YMinorTick', 'off', ...            
         'XColor', [.1 .1 .1],  'YColor', [.1 .1 .1],...     
         'XTick', 7:12,...                                    
         'Xlim' , [6 13], ...                               
         'Xticklabel',{'JJA';'JAS';'ASO';'SON';'OND';'NDJ'},...
         'YTick', 30:10:60,...                                    
         'Ylim' , [30 60], ...                               
         'Yticklabel',30:10:60, ...
         'Fontname',Fontname, ...
         'Fontsize',Fontsize_sm);                            
text(13.65,31.8,'Squared covariance fraction (%)','Fontname',Fontname,'Fontsize',Fontsize_title,'rotation',90);
text(7.85,62,'The first MCA mode <SST, SIC>','Fontname',Fontname,'Fontsize',Fontsize_title);
hold off
tta = title('a','Fontname',Fontname,'Fontsize',Fontsize,'FontWeight','Bold');
ax = gca;
ax.TitleHorizontalAlignment = 'left';
clear pos2
pos2 = get(tta,'position');
pos2 = pos2 + [-0.7 -0.2 0];
set(tta,'position',pos2);
clear posax
posax = get(ax,'position');
posax = posax + [-0.07 0.04 0.04 0];
set(ax,'position',posax);


%%  b. 
hb1 = subplot(6,4,[3 4]);
hold on
GO1 = bar(b1,0.8,'EdgeColor','none','FaceColor',[64 128 194]./255,'FaceAlpha',0.5,'Linewidth',Linewidth-0.5);
hh1 = plot(b2,'Color',[28 109 187]./255,'Linewidth',Linewidth);
hold off
set(gca, 'Box', 'on', ...                                        
         'Layer','top',...                                     
         'LineWidth',0.7,...                     
         'XGrid', 'off', 'YGrid', 'off', ...                    
         'TickDir', 'out', 'TickLength', [.007 .007], ...        
         'XMinorTick', 'off', 'YMinorTick', 'off', ...            
         'XColor', [.1 .1 .1],  'YColor', [.1 .1 .1],...     
         'XTick', 1:10:42,...                                    
         'Xlim' , [0 43], ...                               
         'Xticklabel','',...
         'YTick', -3:4,...                                    
         'Ylim' , [-3 4], ...                               
         'Yticklabel',{'';'-2';'';'0';'';'2';'';''}, ...
         'Fontname',Fontname, ...
         'Fontsize',Fontsize_sm);                            
text(8,4.98,'Tropical Indian Ocean SST time series','Fontname',Fontname,'Fontsize',Fontsize_title);
ll11 = legend('MCA1 SST','DMI', ...
              'Orientation','horizontal', ...
              'Box','off', ...
              'Fontname',Fontname, ...
              'Fontsize',Fontsize_sm);
ll11_position = get(ll11,'Position');
ll11_position = ll11_position+[0.06 0.041 0 0];
set(ll11,'Position',ll11_position);
ttb = title('b','Fontweight','Bold','Fontname',Fontname,'Fontsize',Fontsize); 
ax = gca;
ax.TitleHorizontalAlignment = 'left';
clear pos2
pos2 = get(ttb,'position');
pos2 = pos2 + [-3.5 0.3 0];
set(ttb,'position',pos2);
clear posax
posax = get(ax,'position');
posax = posax + [0.03 0.026 0.04 0.014];
set(ax,'position',posax);


hb2 = subplot(6,4,[7 8]);
hold on
GO1 = bar(b3,0.8,'EdgeColor','none','FaceColor',[220,41,26]./255,'FaceAlpha',0.3,'Linewidth',Linewidth-0.5);
hh1 = plot(b4,'Color',[220,41,26]./255,'Linewidth',Linewidth);
hold off
set(gca, 'Box', 'on', ...                                        
         'Layer','top',...                                     
         'LineWidth',0.7,...                           
         'XGrid', 'off', 'YGrid', 'off', ...                    
         'TickDir', 'out', 'TickLength', [.005 .005], ...        
         'XMinorTick', 'off', 'YMinorTick', 'off', ...            
         'XColor', [.1 .1 .1],  'YColor', [.1 .1 .1],...     
         'XTick', 1:10:42,...                                    
         'Xlim' , [0 43], ...                               
         'Xticklabel',{'1979';'1989';'1999';'2009';'2019'},...
         'YTick', -3:4,...                                    
         'Ylim' , [-3 4], ...                               
         'Yticklabel',{'';'-2';'';'0';'';'2';'';''}, ...
         'Fontname',Fontname, ...
         'Fontsize',Fontsize_sm);                            
text(-3.8,3.4,'Index','Fontname',Fontname,'Fontsize',Fontsize_title,'rotation',90);
ll12 = legend('WTIO','ETIO', ...
              'Orientation','horizontal', ...
              'Box','off', ...
              'Fontname',Fontname, ...
              'Fontsize',Fontsize_sm);
ll12_position = get(ll12,'Position');
ll12_position = ll12_position+[0.0355 0.055 0 0];
set(ll12,'Position',ll12_position);
ax = gca;
clear posax
posax = get(ax,'position');
posax = posax + [0.03 0.04 0.04 0.014];
set(ax,'position',posax);


%%  c. 
hc = subplot(6,4,[9 10 13 14]);
hold on
m_proj('Equidistant','lat',[-25 25],'lon',[30 120]);
m_contourf(lon,lat,c1',[-1.2:0.06:1.2],'Linestyle','none');
m_coast('patch',color_patch,'edgecolor',color_patch);
m_coast('line','color','k','Linewidth',coast_width,'Linestyle','-');
m_scatter(lon_p,lat_p,c2','k','filled');
m_grid('xtick',4,'ytick',3, ...
       'ticklength',0.007, ...
       'Linewidth',0.7, ...
       'tickdir','out','Linestyle','none', ...
       'Fontname',Fontname,'Fontsize',Fontsize_sm);
m_text(56,28.5,'Homogeneous map for SST','Fontname',Fontname,'Fontsize',Fontsize_title);
hold off
colormap(hc,c_color);
caxis([-0.6 0.6]);
ce = colorbar('YTick',[-0.6:0.3:0.6],'Fontname',Fontname,'Fontsize',Fontsize_sm);
set(get(ce,'title'),'string','°C', ...
                    'Fontname',Fontname, ...
                    'Fontsize',Fontsize_sm, ...
                    'Fontangle','Italic');
ttc = title('c', ...
           'Fontweight','Bold', ...
           'Fontname',Fontname, ...
           'Fontsize',Fontsize);
ax = gca;
ax.TitleHorizontalAlignment = 'left';
clear pos2
pos2 = get(ttc,'position');
pos2 = pos2 + [-0.16 0.05 0];
set(ttc,'position',pos2);
clear posax
posax = get(ax,'position');
posax = posax + [-0.08 0 0.1 0.01];
set(ax,'position',posax);
clear pos1
pos1 = get(ce,'position');
pos1 = pos1 + [0.01 0 0 0];
set(ce,'position',pos1);


%%  d. 
hd = subplot(6,4,[11 12 15 16]);
hold on
m_proj('stereographic','lat',-90,'long',0,'radius',40,'rectbox','off');
m_contourf(lonS,lat,d1',[-48:1.6:48],'Linestyle','none');
m_grid('xtick',[-135 -90 -45 0 45 90 135 180],'xticklabels',['135°W';' 90°W';' 45°W';'     ';' 45°E';' 90°E';'135°E';'     ';], ...
       'ytick',[-60 -60],'yticklabels',[], ...
       'tickdir','out', ...
       'ticklength',0.007, ...
       'Linestyle','--', ...
       'Linewidth',0.7, ...
       'gridcolor',color_patch, ...
       'Fontname',Fontname, ...
       'Fontsize',Fontsize_sm, ...
       'XaxisLocation','top');
m_coast('patch',color_patch,'edgecolor',color_patch);
m_coast('line','color','k','Linewidth',coast_width,'Linestyle','-');
m_scatter(lon_ps,lat_ps,d2','k','filled');
m_text(327,-37.4,'Heterogeneous map for SIC','Fontname',Fontname,'Fontsize',Fontsize_title);
hold off
colormap(hd,d_color);
caxis([-16 16]);
cd = colorbar('YTick',[-16:8:16],'Fontname',Fontname,'Fontsize',Fontsize_sm);
set(get(cd,'title'),'string','%', ...
                    'Fontsize',Fontsize_sm, ...
                    'Fontname',Fontname, ...
                    'FontAngle','Italic');
ttd = title('d', ...
            'Fontweight','Bold', ...
            'Fontname',Fontname, ...
            'Fontsize',Fontsize);
ax = gca;
ax.TitleHorizontalAlignment = 'left';
clear pos2
pos2 = get(ttd,'position');
pos2 = pos2 + [-0.77 0.08 0];
set(ttd,'position',pos2);
clear posax
posax = get(ax,'position');
posax = posax + [0.055 0 0.02 0.01];
set(ax,'position',posax);
clear pos1
pos1 = get(cd,'position');
pos1 = pos1 + [0.022 0.005 0 -0.01];
set(cd,'position',pos1);


%%  save as pdf
exportgraphics(gcf,'Figure1.pdf','ContentType','vector')
