# Supplementary material for: Weakened western Indian Ocean dominance on Antarctic sea ice variability in a changing climate
Source: Nat Commun. 2024 Apr 16;15:3261. doi: 10.1038/s41467-024-47655-0 (PMC11021451; doi:10.1038/s41467-024-47655-0)
Supplement: Supplementary file 3 — Source Data [file 41467_2024_47655_MOESM3_ESM.zip › Source_Data_File/FigureS12.m]

%%
clear;clc;

canvasX = 5;
canvasY = 18;
canvasL = 40;
canvasH = 20;

Fontname = 'Arial';
Fontsize = 23;
Fontsize_sm = 15;
Fontsize_title = 15;

linewidth = 2;

load 'FigureS12_data.mat'

%%  Figure
figure('Color','w');
set(gcf,'unit','centimeters','position',[canvasX,canvasY,canvasL,canvasH]);

%%  a. 
subplot(3,4,[1 2 3 4 5 6 7 8])
hold on
fill(a1,a2,1,....
        'facecolor','b', ...
        'edgecolor','none', ...
        'facealpha', 0.2);
plot(a3,'b-','Linewidth',linewidth)
hold off
box on
axis([1 size(a4,2) 0.4 1.6]);
set(gca, 'Box', 'on', ...                                        
         'Layer','top',...                                     
         'LineWidth',0.7,...                          
         'XGrid', 'off', 'YGrid', 'off', ...                    
         'TickDir', 'out', 'TickLength', [.004 .004], ...        
         'XMinorTick', 'off', 'YMinorTick', 'off', ...            
         'XColor', [.1 .1 .1],...     
         'XTick', 1:5:22,...                                    
         'Xlim' , [0 23], ...                               
         'XTicklabel',{'1979','1984','1989','1994','1999'}, ...
         'YTick', [0.8:0.1:1.2],...                                    
         'Ylim' , [0.8 1.1], ...                               
         'Fontname',Fontname, ...
         'Fontsize',Fontsize_sm);                            
text(5.6,1.118,'21-year sliding standard deviation of WTIO time series in selected models','Fontname',Fontname,'Fontsize',Fontsize_title);
ax = gca;
clear posax
posax = get(ax,'position');
posax = posax + [-0.04 0.01 0.07 0];
set(ax,'position',posax);
