# Supplementary material for: Weakened western Indian Ocean dominance on Antarctic sea ice variability in a changing climate
Source: Nat Commun. 2024 Apr 16;15:3261. doi: 10.1038/s41467-024-47655-0 (PMC11021451; doi:10.1038/s41467-024-47655-0)
Supplement: Supplementary file 3 — Source Data [file 41467_2024_47655_MOESM3_ESM.zip › Source_Data_File/FigureS4.m]

%%
clear;clc;

canvasX = 10;
canvasY = 18;
canvasL = 40;
canvasH = 20;

linewidth = 2;
Fontname = 'Arial';

Fontsize = 23;
Fontsize_sm = 15;
Fontsize_title = 15;

load 'FigureS4_data.mat'

%%  Figure
figure('Color','w')
set(gcf,'unit','centimeters','position',[canvasX,canvasY,canvasL,canvasH]);

%%  d. 
subplot(5,6,[13 14 19 20]);
hold on
plot(d1,'k-','LineWidth',linewidth);
plot(d2,'k--','LineWidth',linewidth/2);
hold off
set(gca, 'Box', 'on', ...                                        
         'Layer','top',...                                      
         'LineWidth',0.7,...                         
         'XGrid', 'off', 'YGrid', 'off', ...                    
         'TickDir', 'out', 'TickLength', [.007 .007], ...         
         'XMinorTick', 'off', 'YMinorTick', 'off', ...            
         'XColor', [.1 .1 .1],  'YColor', [.1 .1 .1],...     
         'XTick', 1:5:size(d1,1),...                                    
         'Xlim' , [1 size(d1,1)], ...                               
         'Xticklabel',{'1987';'';'1997';'';'2007';'';'2017'},...
         'YTick', 0:0.2:0.8,...                                    
         'Ylim' , [0 0.8], ...                               
         'Yticklabel',{'0';'';'0.4';'';'0.8'}, ...
         'Fontname',Fontname, ...
         'Fontsize',Fontsize_sm);                            
text(-3,0.6,'Correlation coefficient', ...
            'rotation',90, ...
            'Fontname',Fontname, ...
            'Fontsize',Fontsize_title);
ttd = title('d', ...
            'FontWeight','Bold', ...
            'Fontname',Fontname, ...
            'Fontsize',Fontsize);
ax = gca;
ax.TitleHorizontalAlignment = 'left';
clear pos2
pos2 = get(ttd,'position');
pos2 = pos2 + [0 0 0];
set(ttd,'position',pos2);
clear posax
posax = get(ax,'position');
posax = posax + [-0.07 -0.18 0.03 0];
set(ax,'position',posax);


%%  a. 
subplot(5,6,[1 2 7 8]);
hold on
plot(a1,'k-','LineWidth',linewidth);
plot(a2,'k--','LineWidth',linewidth/2);
hold off
set(gca, 'Box', 'on', ...                                        
         'Layer','top',...                                     
         'LineWidth',0.7,...                         
         'XGrid', 'off', 'YGrid', 'off', ...                    
         'TickDir', 'out', 'TickLength', [.007 .007], ...         
         'XMinorTick', 'off', 'YMinorTick', 'off', ...            
         'XColor', [.1 .1 .1],  'YColor', [.1 .1 .1],...     
         'XTick', 1:5:size(a1,1),...                                    
         'Xlim' , [1 size(a1,1)], ...                               
         'Xticklabel',{'1987';'';'1997';'';'2007';'';'2017'},...
         'YTick', 0:0.2:0.8,...                                    
         'Ylim' , [0 0.8], ...                               
         'Yticklabel',{'0';'';'0.4';'';'0.8'}, ...
         'Fontname',Fontname, ...
         'Fontsize',Fontsize_sm);                            
tta = title('a', ...
            'Fontweight','Bold', ...
            'Fontname',Fontname, ...
            'Fontsize',Fontsize);
ax = gca;
ax.TitleHorizontalAlignment = 'left';
clear pos2
pos2 = get(tta,'position');
pos2 = pos2 + [0 0 0];
set(tta,'position',pos2);
clear posax
posax = get(ax,'position');
posax = posax + [-0.07 -0.08 0.03 0];
set(ax,'position',posax);


%%  e. 
subplot(5,6,[15 16 21 22]);
hold on
plot(e1,'k-','LineWidth',linewidth);
plot(e2,'k--','LineWidth',linewidth/2);
hold off
set(gca, 'Box', 'on', ...                                        
         'Layer','top',...                                     
         'LineWidth',0.7,...                          
         'XGrid', 'off', 'YGrid', 'off', ...                    
         'TickDir', 'out', 'TickLength', [.007 .007], ...          
         'XMinorTick', 'off', 'YMinorTick', 'off', ...            
         'XColor', [.1 .1 .1],  'YColor', [.1 .1 .1],...     
         'XTick', 1:5:size(e1,1),...                                    
         'Xlim' , [1 size(e1,1)], ...                               
         'Xticklabel',{'1988';'';'1998';'';'2008'},...
         'YTick', 0:0.2:0.8,...                                    
         'Ylim' , [0 0.8], ...                               
         'Yticklabel',{'0';'';'0.4';'';'0.8'}, ...
         'Fontname',Fontname, ...
         'Fontsize',Fontsize_sm);                            
tte = title('e', ...
            'Fontweight','Bold', ...
            'Fontname',Fontname, ...
            'Fontsize',Fontsize);
ax = gca;
ax.TitleHorizontalAlignment = 'left';
clear pos2
pos2 = get(tte,'position');
pos2 = pos2 + [0 0.02 0];
set(tte,'position',pos2);
clear posax
posax = get(ax,'position');
posax = posax + [-0.02 -0.18 0.03 0];
set(ax,'position',posax);


%%  b. 
subplot(5,6,[3 4 9 10]);
hold on
plot(b1,'k-','LineWidth',linewidth);
plot(b2,'k--','LineWidth',linewidth/2);
hold off
set(gca, 'Box', 'on', ...                                        
         'Layer','top',...                                     
         'LineWidth',0.7,...                          
         'XGrid', 'off', 'YGrid', 'off', ...                    
         'TickDir', 'out', 'TickLength', [.007 .007], ...        
         'XMinorTick', 'off', 'YMinorTick', 'off', ...            
         'XColor', [.1 .1 .1],  'YColor', [.1 .1 .1],...     
         'XTick', 1:5:size(b1,1),...                                    
         'Xlim' , [1 size(b1,1)], ...                               
         'Xticklabel',{'1988';'';'1998';'';'2008'},...
         'YTick', 0:0.2:0.8,...                                    
         'Ylim' , [0 0.8], ...                               
         'Yticklabel',{'0';'';'0.4';'';'0.8'}, ...
         'Fontname',Fontname, ...
         'Fontsize',Fontsize_sm);                            
text(-2.4,1.1,'Sliding correlations of SIC with WTIO time series', ...
           'Fontweight','Bold', ...
           'Fontname',Fontname, ...
           'Fontsize',Fontsize_title+1);
ttb = title('b', ...
            'Fontweight','Bold', ...
            'Fontname',Fontname, ...
            'Fontsize',Fontsize);
ax = gca;
ax.TitleHorizontalAlignment = 'left';
clear pos2
pos2 = get(ttb,'position');
pos2 = pos2 + [0 0.01 0];
set(ttb,'position',pos2);
clear posax
posax = get(ax,'position');
posax = posax + [-0.02 -0.08 0.03 0];
set(ax,'position',posax);


%%  f. 
subplot(5,6,[17 18 23 24]);
hold on
plot(f1,'k-','LineWidth',linewidth);
plot(f2,'k--','LineWidth',linewidth/2);
hold off
set(gca, 'Box', 'on', ...                                        
         'Layer','top',...                                    
         'LineWidth',0.7,...                          
         'XGrid', 'off', 'YGrid', 'off', ...                    
         'TickDir', 'out', 'TickLength', [.007 .007], ...         
         'XMinorTick', 'off', 'YMinorTick', 'off', ...            
         'XColor', [.1 .1 .1],  'YColor', [.1 .1 .1],...     
         'XTick', 1:5:size(f1,1),...                                    
         'Xlim' , [1 size(f1,1)], ...                               
         'Xticklabel',{'1989';'';'1999';'';'2009'},...
         'YTick', 0:0.2:0.8,...                                    
         'Ylim' , [0 0.8], ...                               
         'Yticklabel',{'0';'';'0.4';'';'0.8'}, ...
         'Fontname',Fontname, ...
         'Fontsize',Fontsize_sm);                            
ttf = title('f', ...
            'Fontweight','Bold', ...
            'Fontname',Fontname, ...
            'Fontsize',Fontsize);
ax = gca;
ax.TitleHorizontalAlignment = 'left';
clear pos2
pos2 = get(ttf,'position');
pos2 = pos2 + [0 0.01 0];
set(ttf,'position',pos2);
clear posax
posax = get(ax,'position');
posax = posax + [0.03 -0.18 0.04 0];
set(ax,'position',posax);


%%  c. 
subplot(5,6,[5 6 11 12]);
hold on
plot(c1,'k-','LineWidth',linewidth);
plot(c2,'k--','LineWidth',linewidth/2);
hold off
set(gca, 'Box', 'on', ...                                        
         'Layer','top',...                                     
         'LineWidth',0.7,...                         
         'XGrid', 'off', 'YGrid', 'off', ...                    
         'TickDir', 'out', 'TickLength', [.007 .007], ...         
         'XMinorTick', 'off', 'YMinorTick', 'off', ...            
         'XColor', [.1 .1 .1],  'YColor', [.1 .1 .1],...     
         'XTick', 1:5:size(c1,1),...                                    
         'Xlim' , [1 size(c1,1)], ...                               
         'Xticklabel',{'1989';'';'1999';'';'2009'},...
         'YTick', 0:0.2:0.8,...                                    
         'Ylim' , [0 0.8], ...                               
         'Yticklabel',{'0';'';'0.4';'';'0.8'}, ...
         'Fontname',Fontname, ...
         'Fontsize',Fontsize_sm);                            
ttc = title('c', ...
            'Fontweight','Bold', ...
            'Fontname',Fontname, ...
            'Fontsize',Fontsize);
ax = gca;
ax.TitleHorizontalAlignment = 'left';
clear pos2
pos2 = get(ttc,'position');
pos2 = pos2 + [0 0.01 0];
set(ttc,'position',pos2);
clear posax
posax = get(ax,'position');
posax = posax + [0.03 -0.08 0.03 0];
set(ax,'position',posax);
