# Supplementary material for: Weakened western Indian Ocean dominance on Antarctic sea ice variability in a changing climate
Source: Nat Commun. 2024 Apr 16;15:3261. doi: 10.1038/s41467-024-47655-0 (PMC11021451; doi:10.1038/s41467-024-47655-0)
Supplement: Supplementary file 3 — Source Data [file 41467_2024_47655_MOESM3_ESM.zip › Source_Data_File/Figure5.m]

%%
clear;clc;

canvasX = 10;
canvasY = 18;
canvasL = 40;
canvasH = 26;

Fontname = 'Arial';
Fontsize = 23;
Fontsize_sm = 15;
Fontsize_title = 15;
GOO_linewidth = 1.5;

load 'Figure5_data.mat'


%%  Figure
figure('Color','w')
set(gcf,'unit','centimeters','position',[canvasX,canvasY,canvasL,canvasH]);

%%  a. 
subplot(2,1,1)
hold on
for ii = 1:14
    clear x y
    x(:,1) = a1(ii,:);
    y(:,1) = a2(ii,:);
    patch(x,y,[201 201 201]./255,'Edgecolor','none','FaceAlpha',0.4);
end
GO  = bar(a3,1,'EdgeColor','k');
GOO = bar(size(a3,1)+1,a4,1,'FaceColor','None','LineWidth',GOO_linewidth);
[M,N] = size(a4);
xpos = zeros(M,N);
for i = 1:N
    xpos(:,i) = GOO(1,i).XEndPoints'; 
end
hE = errorbar(xpos,a4,a5,a6);
hold off
GO(1).FaceColor  = [64 128 194]./255;
GO(2).FaceColor  = [251 0 6]./255;
GOO(1).EdgeColor = [64 128 194]./255;
GOO(2).EdgeColor = [251 0 6]./255;
set(hE, 'LineStyle','none','Color','k','LineWidth',1.2);
set(gca, 'Box', 'on', ...                                        
         'Layer','top',...                                     
         'LineWidth',0.7,...                         
         'XGrid', 'off', 'YGrid', 'off', ...                    
         'TickDir', 'out', 'TickLength', [.003 .005], ...        
         'XMinorTick', 'off', 'YMinorTick', 'off', ...            
         'XTick', 1:size(a3,1)+1,...                                    
         'Xlim' , [0 size(a3,1)+2], ...                               
         'Xticklabel',[], ...
         'YTick', 0:0.5:1.5,...                                    
         'Ylim' , [a7 a8], ...                               
         'Yticklabel',{[0:0.5:1.5]}, ...
         'Fontname',Fontname, ...
         'Fontsize',Fontsize_sm);                            
text(17.6,1.62,'Projected decrease in WTIO variability', ...
               'Fontname',Fontname, ...
               'Fontsize',Fontsize_title);
lla = legend([GO(1),GO(2)],'1979-1999','2000-2020','Box','off','Fontname',Fontname,'Fontsize',Fontsize_title);
lla_position = get(lla,'position');
set(lla,'position',lla_position+[0.01 0.01 0 0])
ylabel(['Standard deviation' newline 'of WTIO time series'],'Fontname',Fontname,'Fontsize',Fontsize_sm);
tta = title('a', ...
            'Fontweight','Bold', ...
            'Fontname',Fontname, ...
            'Fontsize',Fontsize);
ax = gca;
ax.TitleHorizontalAlignment = 'left';
clear pos2
pos2 = get(tta,'position');
pos2 = pos2 + [-2.5 0.03 0];
set(tta,'position',pos2);
clear posax
posax = get(ax,'position');
posax = posax + [-0.06 0.06 0.13 -0.05];
set(ax,'position',posax);


%%  b. 
subplot(2,1,2)
hold on
for ii = 1:8
    clear x y
    x(:,1) = b1(ii,:);
    y(:,1) = b2(ii,:);
    patch(x,y,[201 201 201]./255,'Edgecolor','none','FaceAlpha',0.4);
end
GO  = bar(b3,1,'EdgeColor','k');
GOO = bar(size(b3,1)+1,b4,1,'FaceColor','None','LineWidth',GOO_linewidth);
[M,N] = size(b4);
xpos = zeros(M,N);
for i = 1:N
    xpos(:,i) = GOO(1,i).XEndPoints'; 
end
hE = errorbar(xpos,b4,b5,b6);
hold off
GO(1).FaceColor  = [64 128 194]./255;
GO(2).FaceColor  = [251 0 6]./255;
GOO(1).EdgeColor = [64 128 194]./255;
GOO(2).EdgeColor = [251 0 6]./255;
set(hE,'LineStyle','none','Color','k','LineWidth',1.2);
xticklabels({'\color[rgb]{0.49,0,0.78}ACCESS-CM2', ...
             '\color[rgb]{0.49,0,0.78}ACCESS-ESM1-5', ...
             '\color[rgb]{0.49,0,0.78}BCC-CSM2-MR', ...
             '\color[rgb]{0.49,0,0.78}CAMS-CSM1-0', ...
             '\color[rgb]{0.49,0,0.78}CESM2-WACCM', ...
             '\color[rgb]{0.49,0,0.78}CESM2', ...
             '\color[rgb]{0.49,0,0.78}CNRM-CM6-1-HR', ...
             '\color[rgb]{0.49,0,0.78}CNRM-CM6-1', ...
             '\color[rgb]{0.49,0,0.78}CNRM-ESM2-1', ...
             '\color[rgb]{0.49,0,0.78}CanESM5-CanOE', ...
             '\color[rgb]{0.49,0,0.78}CanESM5', ...
             '\color[rgb]{0.49,0,0.78}EC-Earth3-Veg', ...
             '\color[rgb]{0.49,0,0.78}EC-Earth3', ...
             '\color[rgb]{0.49,0,0.78}FGOALS-f3-L', ...
             '\color[rgb]{0.49,0,0.78}FGOALS-g3', ...
             '\color[rgb]{0.49,0,0.78}GFDL-CM4', ...
             '\color[rgb]{0.49,0,0.78}GFDL-ESM4', ...
             '\color[rgb]{0.49,0,0.78}GISS-E2-1-G', ...
             '\color[rgb]{0.49,0,0.78}INM-CM4-8', ...
             '\color[rgb]{0.49,0,0.78}INM-CM5-0', ...
             '\color[rgb]{0.49,0,0.78}IPSL-CM6A-LR', ...
             '\color[rgb]{0.49,0,0.78}KACE-1-0-G', ...
             '\color[rgb]{0.49,0,0.78}MCM-UA-1-0', ...
             '\color[rgb]{0.49,0,0.78}MIROC-ES2L', ...
             '\color[rgb]{0.49,0,0.78}MIROC6', ...
             '\color[rgb]{0.49,0,0.78}MPI-ESM1-2-HR', ...
             '\color[rgb]{0.49,0,0.78}MPI-ESM1-2-LR', ...
             '\color[rgb]{0.49,0,0.78}MRI-ESM2-0', ...
             '\color[rgb]{0.49,0,0.78}NESM3', ...
             '\color[rgb]{0.49,0,0.78}NorESM2-LM', ...
             '\color[rgb]{0.49,0,0.78}NorESM2-MM', ...
             '\color[rgb]{0.49,0,0.78}UKESM1-0-LL', ...
             '\color{black} CAS-ESM2-0', ...
             '\color{black} CIESM', ...
             '\color{black} CMCC-CM2-SR5', ...
             '\color{black} CMCC-ESM2', ...
             '\color{black} E3SM-1-0', ...
             '\color{black} E3SM-1-1', ...
             '\color{black} EC-Earth3-CC', ...
             '\color{black} EC-Earth3-Veg-LR', ...
             '\color{black} FIO-ESM-2-0', ...
             '\color{black} HadGEM3-GC31-LL', ...
             '\color{black} HadGEM3-GC31-MM', ...
             '\color{black} KIOST-ESM', ...
             '\color{black} TaiESM1', ...
             '\bf\color{black} CMIP6 Mean'})
set(gca, 'Box', 'on', ...                                        
         'XGrid', 'off', 'YGrid', 'off', ...                    
         'TickDir', 'out', 'TickLength', [.003 .005], ...        
         'XMinorTick', 'off', 'YMinorTick', 'off', ...            
         'XTick', 1:size(b3,1)+1,...                                    
         'Xlim' , [0 size(b3,1)+2], ...                               
         'YTick', 0:0.5:1.5,...                                    
         'Ylim' , [b7 b8], ...                               
         'Yticklabel',{[0:0.5:1.5]}, ...
         'Fontname',Fontname, ...
         'Fontsize',Fontsize_sm);                            
llb = legend([GO(1),GO(2)],'1900-1999','2000-2099','Box','off','Fontname',Fontname,'Fontsize',Fontsize_sm);
llb_position = get(llb,'position');
set(llb,'position',llb_position+[0.01 0.13 0 0])
ylabel(['Standard deviation' newline 'of WTIO time series'],'Fontname',Fontname,'Fontsize',Fontsize_title);
ttb = title('b', ...
            'Fontweight','Bold', ...
            'Fontname',Fontname, ...
            'Fontsize',Fontsize);
ax = gca;
ax.TitleHorizontalAlignment = 'left';
clear pos2
pos2 = get(ttb,'position');
pos2 = pos2 + [-2.5 0.03 0];
set(ttb,'position',pos2);
clear posax
posax = get(ax,'position');
posax = posax + [-0.06 0.18 0.13 -0.05];
set(ax,'position',posax);


%%  save as pdf
exportgraphics(gcf,'Figure5.pdf','ContentType','vector')
