# Supplementary material for: Weakened western Indian Ocean dominance on Antarctic sea ice variability in a changing climate
Source: Nat Commun. 2024 Apr 16;15:3261. doi: 10.1038/s41467-024-47655-0 (PMC11021451; doi:10.1038/s41467-024-47655-0)
Supplement: Supplementary file 3 — Source Data [file 41467_2024_47655_MOESM3_ESM.zip › Source_Data_File/FigureS11.m]

%%
clear;clc;
lon(:,1) = (0.5:1:359.5);
lat(:,1) = (89.5:-1:-89.5);
[lon_p,lat_p] = meshgrid(lon,lat);
[lon_plot,lat_plot] = meshgrid(lat,lon);

canvasX = 5;
canvasY = 18;
canvasL = 40;
canvasH = 35;
Fontname = 'Arial';
Fontsize = 23;
Fontsize_sm = 15;
Fontsize_title = 15;
color_patch = [109 109 109]/255;
color_wind = [109 109 109]/255;

load 'FigureS11_data.mat'

%%  Figure 
figure('Color','w');
set(gcf,'unit','centimeters','position',[canvasX,canvasY,canvasL,canvasH]);

%%  a. 
ha = subplot(6,4,[2 3 6 7]);
hold on
contourf(1:size(a1,1),a2,a1',[-1.6:0.08:1.6],'linestyle','none');
colormap(ha,a_color);
caxis([0 0.8]);
ca = colorbar('YTick',[0:0.4:0.8],'Fontname',Fontname,'Fontsize',Fontsize_sm);
set(get(ca,'title'),'string','°C','Fontangle','Italic','Fontname',Fontname,'Fontsize',Fontsize_sm);
hold on
[~,h2] = contourf(a3,a4,a5',[1 1]); 
set(h2,'linestyle','none','Tag','HatchingRegion');
hh = hatchfill2(h2,'single', ...
                   'HatchLineWidth',1, ...
                   'Fill','off', ...
                   'HatchLineStyle','-', ...
                   'HatchAngle',60, ...
                   'HatchColor',[0.80392 0.78824 0.78824], ...
                   'HatchOffset',0.1, ...
                   'HatchDensity',40);
hold off
set(gca, 'Box', 'on', ...                                        
         'Layer','top',...                                    
         'LineWidth',0.7,...                          
         'XGrid', 'off', 'YGrid', 'off', ...                    
         'TickDir', 'out', 'TickLength', [.007 .007], ...         
         'XMinorTick', 'off', 'YMinorTick', 'off', ...            
         'XColor', [.1 .1 .1],  'YColor', [.1 .1 .1],...     
         'XTick', 30:30:121,...                                    
         'Xlim' , [30 121], ...                               
         'Xticklabel',{'30°E','60°E','90°E','120°E'},...
         'YTick', a6,...                                    
         'Ylim' , [a2(4) a2(end-17)], ...                               
         'Yticklabel',{'925','850','700','600','500','400','300'}, ...
         'Fontname',Fontname, ...
         'Fontsize',Fontsize_sm);                            
text(46.5,2.55,'Air temperature (post-1999 minus pre-1999)', ...
               'Fontname',Fontname, ...
               'Fontsize',Fontsize_title);
ylabel('Height(hPa)', ...
       'Fontname',Fontname, ...
       'Fontsize',Fontsize_title);
tta = title('a', ...
            'Fontweight','Bold', ...
            'Fontname',Fontname, ...
            'Fontsize',Fontsize);
ax = gca;
ax.TitleHorizontalAlignment = 'left';
clear pos2
pos2 = get(tta,'position');
pos2 = pos2 + [-9.5 0.08 0];
set(tta,'position',pos2);
clear posax
posax = get(ax,'position');
posax = posax + [-0.044 0 0.092 0];
set(ax,'position',posax);
clear pos1
pos1 = get(ca,'position');
pos1 = pos1 + [-0.0038 0 0 0];
set(ca,'position',pos1);


%%  b. 
vecscl = 2;
shaftwidth = 1;
headlength = 7;

hb = subplot(6,4,[14 15 18 19]);
hold on
m_proj('Equidistant','lat',[-25 25],'lon',[30 120]);
m_contourf(lon,lat,b1',[-2.4:0.06:2.4],'linestyle','none');
m_coast('patch',color_patch);
m_grid('xtick',4,'ytick',3, ...
       'ticklength',0.007, ...
       'Linewidth',0.7, ...
       'tickdir','out','Linestyle','none', ...
       'Fontname',Fontname,'Fontsize',Fontsize_sm);
m_scatter(lon_p,lat_p,b2','w','filled','MarkerFaceAlpha',.6,'MarkerEdgeAlpha',.6);
m_vec(vecscl,lat_plot,lon_plot,b3,b4,color_wind, ...
           'centered','yes', ...
           'shaftwidth',shaftwidth, ...
           'headlength',headlength, ...
           'edgeclip','on');
[~,ht3] = m_vec(vecscl,45,-28,1,0,color_wind, ...
                'shaftwidth',shaftwidth, ...
                'headlength',headlength,...
                'key',{'1 m s^-^1'},'centered','yes');
m_text(47,28,'SST & UV 10 m (post-1999 minus pre-1999)','Fontname',Fontname,'Fontsize',Fontsize_title);
hold off
set(ht3,'Position',[-0.61,-0.51,0],'Fontname',Fontname,'Fontsize',Fontsize_sm);
colormap(hb,b_color);
caxis([-0.6 0.6]);
cb = colorbar('YTick',[-0.6:0.3:0.6],'FontSize',Fontsize_sm);
set(get(cb,'title'),'string','°C', ...
                    'Fontsize',Fontsize_sm, ...
                    'Fontname',Fontname, ...
                    'FontAngle','Italic');
ttb = title('b', ...
            'Fontweight','Bold', ...
            'Fontname',Fontname, ...
            'Fontsize',Fontsize);
ax = gca;
ax.TitleHorizontalAlignment = 'left';
clear pos2
pos2 = get(ttb,'position');
pos2 = pos2 + [-0.165 0.04 0];
set(ttb,'position',pos2);
clear posax
posax = get(ax,'position');
posax = posax + [-0.055 0.1 0.1 0.01];
set(ax,'position',posax);
clear pos1
pos1 = get(cb,'position');
pos1 = pos1 + [0.01 0 0 0];
set(cb,'position',pos1);
