# Supplementary material for: Weakened western Indian Ocean dominance on Antarctic sea ice variability in a changing climate
Source: Nat Commun. 2024 Apr 16;15:3261. doi: 10.1038/s41467-024-47655-0 (PMC11021451; doi:10.1038/s41467-024-47655-0)
Supplement: Supplementary file 3 — Source Data [file 41467_2024_47655_MOESM3_ESM.zip › Source_Data_File/FigureS9.m]

%%
clear;clc;
lon(:,1) = (0.5:1:359.5);
lat(:,1) = (89.5:-1:-89.5);
[lon_p,lat_p] = meshgrid(lon,lat);
[lon_plot,lat_plot] = meshgrid(lat,lon);
lonS            = lon;
lonS(end+1,1)   = lon(end,1)+1;
[lon_ps,lat_ps] = meshgrid(lonS,lat);

canvasX = 5;
canvasY = 18;
canvasL = 40;
canvasH = 33;

Fontname = 'Arial';
Fontsize = 23;
Fontsize_sm = 15;
Fontsize_title = 15;

color_patch = [109 109 109]/255;
coast_width = 0.7;
MarkerFaceAlpha = 0.6;
MarkerEdgeAlpha = 0.6;

load 'FigureS9_data.mat'

%%  Figure
figure('Color','w');
set(gcf,'unit','centimeters','position',[canvasX,canvasY,canvasL,canvasH]);

%%  a. 
ha = subplot(4,4,[2 3]);
hold on
m_proj('Equidistant','lat',[-30 30],'lon',[0 360]);
m_contourf(lon,lat,a1',[-1.8:0.06:1.8],'Linestyle','none');
m_grid('xtick',7,'ytick',3, ...
       'ticklength',0.005, ...
       'Linewidth',0.7, ...
       'tickdir','out', ...
       'Linestyle','none', ...
       'Fontname',Fontname, ...
       'Fontsize',Fontsize_sm);
m_coast('patch',color_patch,'edgecolor',color_patch);
m_coast('line','color','k','Linewidth',0.2,'Linestyle','-');
m_scatter(lon_p,lat_p,a2','w','filled','MarkerFaceAlpha',MarkerFaceAlpha,'MarkerEdgeAlpha',MarkerEdgeAlpha);
m_text(170,40,'SST','Fontname',Fontname,'Fontsize',Fontsize_title);
m_text(-3,68,'Regression of atmospheric variables onto normalized Niño3.4 index', ...
             'Fontweight','Bold', ...
             'Fontname',Fontname, ...
             'Fontsize',Fontsize_title+1);
hold off
colormap(ha,a_color);
caxis([-0.6 0.6]);
ca = colorbar;
set(ca,'YTick',[-0.6:0.3:0.6],'Fontname',Fontname,'Fontsize',Fontsize_sm);
set(get(ca,'title'),'string','°C', ...
                    'Fontname',Fontname, ...
                    'Fontsize',Fontsize_sm, ...
                    'Fontangle','Italic');
tta = title('a', ...
            'Fontweight','Bold', ...
            'Fontname',Fontname, ...
            'Fontsize',Fontsize);
ax = gca;
ax.TitleHorizontalAlignment = 'left';
clear pos2
pos2 = get(tta,'position');
pos2 = pos2 + [-0.3 0.02 0];
set(tta,'position',pos2);
clear posax
posax = get(ax,'position');
posax = posax + [-0.055 0 0.1 0];
set(ax,'position',posax);
clear pos1
pos1 = get(ca,'position');
pos1 = pos1 + [0.015 0 0 0];
pos1(1) = 0.7271;
pos1(3) = 0.014;
set(ca,'position',pos1);


%%  bu. 
hbu = subplot(8,4,[14 15]);
hold on
m_proj('Equidistant','lat',[-15 30],'lon',[0 360]);
m_contourf(lon,lat,bu1',[-40:0.1:40],'Linestyle','none');
m_grid('xtick',[], ...
       'ytick',[-15,0,30], ...
       'yticklabels',['    ';' 0° ';'30°N'], ...
       'ticklength',0.005, ...
       'Linewidth',0.7, ...
       'tickdir','out', ...
       'Linestyle','none', ...
       'Fontname',Fontname, ...
       'Fontsize',Fontsize_sm);
m_coast('line','color',color_patch,'Linewidth',coast_width,'Linestyle','-');
m_scatter(lon_p,lat_p,bu2','w','filled','MarkerFaceAlpha',MarkerFaceAlpha,'MarkerEdgeAlpha',MarkerEdgeAlpha);
m_text(90,40,'Precipitation & Rossby wave source','Fontname',Fontname,'Fontsize',Fontsize_title);
hold off
colormap(hbu,bu_color);
caxis([-1 1]);
cb = colorbar;
set(cb,'YTick',[-0.5:0.5:0.5],'Fontname',Fontname,'Fontsize',Fontsize_sm);
set(get(cb,'title'),'string','mm', ...
                    'Fontname',Fontname, ...
                    'Fontsize',Fontsize_sm, ...
                    'Fontangle','Italic');
ttb = title('b', ...
            'Fontweight','Bold', ...
            'Fontname',Fontname, ...
            'Fontsize',Fontsize);
ax = gca;
ax.TitleHorizontalAlignment = 'left';
clear pos2
pos2 = get(ttb,'position');
pos2 = pos2 + [-0.3 0.09 0];
set(ttb,'position',pos2);
clear posax
posax = get(ax,'position');
posax = posax + [-0.055 0.14 0.1 0];
member_width = posax(3);
set(ax,'position',posax);
clear pos1
pos1 = get(cb,'position');
pos1 = pos1 + [0.015 0.005 0 -0.005];
pos1(1) = 0.7271;
pos1(3) = 0.014;
set(cb,'position',pos1);


%%  bl. 
hbl = subplot(8,4,[14 15]);
hold on
m_proj('Equidistant','lat',[-45 -15],'lon',[0 360]);
m_contourf(lon,lat,bl1',[-16:0.8:16],'Linestyle','none');
m_grid('xtick',7, ...
       'ytick',[-30,-15], ...
       'yticklabels',['30°S';'    '], ...
       'ticklength',0.005, ...
       'Linewidth',0.7, ...
       'tickdir','out', ...
       'Linestyle','none', ...
       'Fontname',Fontname, ...
       'Fontsize',Fontsize_sm);
m_coast('line','color',color_patch,'Linewidth',coast_width,'Linestyle','-');
m_scatter(lon_p,lat_p,bl2','w','filled','MarkerFaceAlpha',MarkerFaceAlpha,'MarkerEdgeAlpha',MarkerEdgeAlpha);
hold off
colormap(hbl,bl_color);
caxis([-8 8]);
cc = colorbar;
set(cc,'YTick',[-4:4:4],'Fontname',Fontname,'Fontsize',Fontsize_sm);
set(get(cc,'title'),'string','10^-^1^1 s^-^2', ...
                    'position',[18 -22], ...
                    'Fontname',Fontname, ...
                    'Fontsize',Fontsize_sm, ...
                    'Fontangle','Italic');
ax = gca;
clear posax
posax = get(ax,'position');
posax = posax + [-0.055 0.0829 0.0609 0];
posax(3) = member_width;
set(ax,'position',posax);
clear pos1
pos1 = get(cc,'position');
pos1 = pos1 + [0.015 0 0 0];
pos1(1) = 0.7271;
pos1(3) = 0.014;
set(cc,'position',pos1);


%%  c. 
color_WAF = [155 0 195]/255;
vecscl = 5;
shaftwidth = 0.6;
headlength = 5;

hc = subplot(4,4,[10 11]);
hold on
m_proj('Equidistant','lat',[-90 -30],'lon',[0 360]);
m_contourf(lon,lat,c1',[-80:4:80],'Linestyle','none');
m_grid('xtick',7,'ytick',3, ...
       'ticklength',0.005, ...
       'Linewidth',0.7, ...
       'tickdir','out', ...
       'Linestyle','none', ...
       'Fontname',Fontname, ...
       'Fontsize',Fontsize_sm);
m_coast('line','color',color_patch,'Linewidth',coast_width,'Linestyle','-');
m_scatter(lon_p,lat_p,c2','w','filled','MarkerFaceAlpha',MarkerFaceAlpha,'MarkerEdgeAlpha',MarkerEdgeAlpha);
m_vec(vecscl,lat_plot,lon_plot,c3,c4,color_WAF, ...
     'centered','yes', ...
     'shaftwidth',shaftwidth, ...
     'headlength',headlength, ...
     'edgeclip','on');
[hp, ht] = m_vec(vecscl,30,-95,1,0,color_WAF, ...
                 'centered','yes', ...
                 'shaftwidth',shaftwidth, ...
                 'headlength',headlength, ...
                 'key',{'1 m^2 s^-^2'},'centered','yes');
m_text(118.5,-25,'Z200 & Wave activity flux','Fontname',Fontname,'Fontsize',Fontsize_title);
hold off
ht_pos = get(ht,'Position');
ht_pos = ht_pos+[-0.15 0 0];
set(ht,'Position',ht_pos);
set(ht,'Fontsize',12);
colormap(hc,d_color);
caxis([-40 40]);
cd = colorbar;
set(cd,'YTick',[-40:20:40],'Fontname',Fontname,'Fontsize',Fontsize_sm);
set(get(cd,'title'),'string','m', ...
                    'Fontname',Fontname, ...
                    'Fontsize',Fontsize_sm, ...
                    'Fontangle','Italic');
ttc = title('c', ...
            'Fontweight','Bold', ...
            'Fontname',Fontname, ...
            'Fontsize',Fontsize);
ax = gca;
ax.TitleHorizontalAlignment = 'left';
clear pos2
pos2 = get(ttc,'position');
pos2 = pos2 + [-0.15 0.05 0];
set(ttc,'position',pos2);
clear posax
posax = get(ax,'position');
posax = posax + [-0.055 0.065 0.099 0.017];
set(ax,'position',posax);
clear pos1
pos1 = get(cd,'position');
pos1 = pos1 + [0.015 0 0 0];
pos1(1) = 0.7271;
pos1(3) = 0.014;
set(cd,'position',pos1);


%%  d. 
hd = subplot(4,6,[19 20 21]);
hold on
m_proj('Equidistant','lat',[-80 -30],'lon',[180 360]);
m_contourf(lon,lat,d1',[-16:0.16:16],'Linestyle','none');
m_grid('xtick',4,'ytick',[-30 -60], ...
       'ticklength',0.01, ...
       'Linewidth',0.7, ...
       'tickdir','out', ...
       'Linestyle','none', ...
       'Fontname',Fontname, ...
       'Fontsize',Fontsize_sm);
m_coast('line','color',color_patch,'Linewidth',coast_width,'Linestyle','-');
m_scatter(lon_p,lat_p,d2','w','filled','MarkerFaceAlpha',MarkerFaceAlpha,'MarkerEdgeAlpha',MarkerEdgeAlpha);
m_text(260,-25,'SAT','Fontname',Fontname,'Fontsize',Fontsize_title);
hold off
colormap(hd,d_color);
caxis([-1.6 1.6]);
cd = colorbar;
set(cd,'YTick',[-1.6:0.8:1.6],'Fontname',Fontname,'Fontsize',Fontsize_sm);
set(get(cd,'title'),'string','°C', ...
                    'Fontname',Fontname, ...
                    'Fontsize',Fontsize_sm, ...
                    'Fontangle','Italic');
ttd = title('d', ...
            'Fontweight','Bold', ...
            'Fontname',Fontname, ...
            'Fontsize',Fontsize);
ax = gca;
ax.TitleHorizontalAlignment = 'left';
clear pos2
pos2 = get(ttd,'position');
pos2 = pos2 + [-0.18 0.07 0];
set(ttd,'position',pos2);
clear posax
posax = get(ax,'position');
posax = posax + [0.09 0.1 0 -0.034];
set(ax,'position',posax);
clear pos1
pos1 = get(cd,'position');
pos1 = pos1 + [0.005 0 0 0];
pos1(3) = 0.014;
set(cd,'position',pos1);


%%  e. 
he = subplot(4,7,28);
hold on
m_proj('stereographic','lat',-90,'long',0,'radius',40);
m_contourf(lonS,lat,e1',[-48:1.6:48],'linestyle','none');
m_grid('xtick',[-135 -90 -45 0 45 90 135 180],'xticklabels',['135°W';' 90°W';' 45°W';'     ';' 45°E';' 90°E';'135°E';'     ';], ...
       'ytick',[-60 -60],'yticklabels',[],'tickdir','out','Linestyle','none', ...
       'ticklength',0.007, ...
       'Linestyle','--', ...
       'Linewidth',0.7, ...
       'gridcolor',color_patch, ...
       'Fontname',Fontname, ...
       'Fontsize',Fontsize_sm, ...
       'XaxisLocation','top');
m_coast('patch',color_patch,'edgecolor',color_patch);
m_coast('line','color','k','Linewidth',0.2,'Linestyle','-');
m_scatter(lon_ps,lat_ps,e2','k','filled');
m_text(351,-42,'SIC','Fontname',Fontname,'Fontsize',Fontsize_title);
hold off
colormap(he,e_color);
caxis([-16 16]);
ce = colorbar;
set(ce,'YTick',[-16:8:16],'Fontname',Fontname,'Fontsize',Fontsize_sm);
set(get(ce,'title'),'string','%', ...
                    'Fontname',Fontname, ...
                    'Fontsize',Fontsize_sm, ...
                    'Fontangle','Italic');
tte = title('e', ...
            'Fontweight','Bold', ...
            'Fontname',Fontname, ...
            'Fontsize',Fontsize);
ax = gca;
ax.TitleHorizontalAlignment = 'left';
clear pos2
pos2 = get(tte,'position');
pos2 = pos2 + [-0.1 0.005 0];
set(tte,'position',pos2);
clear posax
posax = get(ax,'position');
posax = posax + [-0.243 0.05 0.06 0.06];
set(ax,'position',posax);
clear pos1
pos1 = get(ce,'position');
pos1 = pos1 + [0.015 0 0.003 0];
pos1(1) = 0.7271;
pos1(3) = 0.014;
set(ce,'position',pos1);
