# Supplementary material for: Weakened western Indian Ocean dominance on Antarctic sea ice variability in a changing climate
Source: Nat Commun. 2024 Apr 16;15:3261. doi: 10.1038/s41467-024-47655-0 (PMC11021451; doi:10.1038/s41467-024-47655-0)
Supplement: Supplementary file 3 — Source Data [file 41467_2024_47655_MOESM3_ESM.zip › Source_Data_File/Figure2.m]

%%
clear;clc;
lon(:,1) = (0.5:1:359.5);
lat(:,1) = (89.5:-1:-89.5);
[lon_p,lat_p] = meshgrid(lon,lat);
[lon_plot,lat_plot] = meshgrid(lat,lon);
lonS            = lon;
lonS(end+1,1)   = lon(end,1)+1;
[lon_ps,lat_ps] = meshgrid(lonS,lat);

canvasX = 5;
canvasY = 18;
canvasL = 40;
canvasH = 35;

Fontname = 'Arial';
Fontsize = 23;
Fontsize_sm = 15;
Fontsize_title = 15;
conf_time = 5;
conf_time_SIC = 2;
color_red  = [227,47,0]./255;
color_blue = [0,94,182]./255;
color_gray = [83,101,112]./255;
color_patch = [109 109 109]/255;
Linewidth = 2.5;
MarkerSize = 2;
coast_width = 0.3;

load 'Figure2_data.mat'

%%  Figure
figure('Color','w');
set(gcf,'unit','centimeters','position',[canvasX,canvasY,canvasL,canvasH]);

%%  a. 
ha = subplot(6,4,[1 2 5 6]);
hold on
plot(a1,'Color',color_red,'linewidth',Linewidth,'LineStyle','-');
plot(a2,'Color',color_gray,'linewidth',Linewidth,'LineStyle','-');
plot(a3,a4,'Color','k','LineWidth',Linewidth/2.5,'LineStyle','--');
hold off
set(gca, 'Box', 'on', ...                                        
         'Layer','top',...                                     
         'LineWidth',0.7,...                          
         'XGrid', 'off', 'YGrid', 'off', ...                    
         'TickDir', 'out', 'TickLength', [.007 .007], ...        
         'XMinorTick', 'off', 'YMinorTick', 'off', ...            
         'XColor', [.1 .1 .1],  'YColor', [.1 .1 .1],...     
         'XTick', 1:5:length(a1),...                                    
         'Xlim', [0 length(a1)+1], ...                               
         'Xticklabel',{'1979';'1984';'1989';'1994';'1999';'2004'},...
         'YTick', 0:0.2:0.8,...                                    
         'Ylim', [0 0.8], ...                               
         'Yticklabel',0:0.2:0.8,...
         'Fontname',Fontname, ...
         'Fontsize',Fontsize_sm);                            
legend('WTIO & SIC','MCA1 SST & MCA1 SIC','Box','off','Fontname',Fontname,'Fontsize',Fontsize_sm);
text(-2.6,0.18,'Correlation coefficient','Fontname',Fontname,'Fontsize',Fontsize_title,'rotation',90);
text(4.4,0.86,'21-year sliding corr <WTIO/MCA1, SIC>','Fontname',Fontname,'Fontsize',Fontsize_title);
tta = title('a','Fontname',Fontname,'Fontsize',Fontsize,'FontWeight','Bold');
ax = gca;
ax.TitleHorizontalAlignment = 'left';
clear pos2
pos2 = get(tta,'position');
pos2 = pos2 + [-2.85 0 0];
set(tta,'position',pos2);
clear posax
posax = get(ax,'position');
posax = posax + [-0.06 0.025 0.024 0.01];
set(ax,'position',posax);


%%  b. 
hb = subplot(6,4,[3 4 7 8]);
hold on
plot(1:length(b1),b1,'Color',b_color1,'LineWidth',Linewidth/1.8);
plot(4:4+length(b2)-1,b2,'Color',b_color2,'LineWidth',Linewidth/1.8);
plot(1:length(b3),b3,'Color',b_color3,'LineWidth',Linewidth/1.8);
plot(2:2+length(b4)-1,b4,'Color',b_color4,'LineWidth',Linewidth/1.8);
plot(2:2+length(b5)-1,b5,'Color',b_color5,'LineWidth',Linewidth/1.8);
plot(1:length(b6),b6,'Color',b_color6,'LineWidth',Linewidth/1.5);
plot(1:length(b7),b7,'Color',b_color7,'LineWidth',Linewidth);
hold off
ll = legend('HadISST','OISST','ORAS5','SODA','GODAS','ERA5','Mean', ...
            'Box','off', ...
            'Fontname',Fontname, ...
            'Fontsize',Fontsize_sm);
ll.NumColumns = 2;
ll_pos = get(ll,'position');
ll_pos = ll_pos+[0.025 0.04 0 0];
set(ll,'position',ll_pos);
set(gca, 'Box', 'on', ...                                        
         'Layer','top',...                                     
         'LineWidth',0.7,...                       
         'XGrid', 'off', 'YGrid', 'off', ...                    
         'TickDir', 'out', 'TickLength', [.007 .007], ...       
         'XMinorTick', 'off', 'YMinorTick', 'off', ...            
         'XColor', [.1 .1 .1],  'YColor', [.1 .1 .1],...     
         'XTick', 1:5:22,...                                    
         'Xlim' , [0 23], ...                               
         'XTicklabel',1979:5:2020, ...
         'Ylim' , [0.6 1.2], ...                               
         'Fontname',Fontname, ...
         'Fontsize',Fontsize_sm);                            
text(-2.7,0.75,'Standard deviation','Fontname',Fontname,'Fontsize',Fontsize_title,'rotation',90);
text(2.05,1.245,'21-year sliding standard deviation of WTIO time series','Fontname',Fontname,'Fontsize',Fontsize_title);
ttb = title('b','Fontweight','Bold','Fontname',Fontname,'Fontsize',Fontsize); 
ax = gca;
ax.TitleHorizontalAlignment = 'left';
clear pos2
pos2 = get(ttb,'position');
pos2 = pos2 + [-3 0 0];
set(ttb,'position',pos2);
clear posax
posax = get(ax,'position');
posax = posax + [0.003 0.025 0.024 0.01];
set(ax,'position',posax);


%%  c. upper 
hc = subplot(6,4,[9 10 13 14]);
hold on
m_proj('Equidistant','lat',[-25 25],'lon',[30 120]);
m_contourf(lon,lat,c1',[-1.2:0.06:1.2],'Linestyle','none');
m_coast('patch',color_patch,'edgecolor',color_patch);
m_coast('line','color','k','Linewidth',coast_width,'Linestyle','-');
m_scatter(lon_p,lat_p,c2','k','filled');
m_grid('xtick',4,'ytick',3, ...
       'ticklength',0.007, ...
       'Linewidth',0.7, ...
       'tickdir','out','Linestyle','none', ...
       'Fontname',Fontname,'Fontsize',Fontsize_sm);
m_text(38,28.5,'Regression of SST onto normalized WTIO time series','Fontname',Fontname,'Fontsize',Fontsize_title);
m_text(20,-7,'Pre-1999','Fontname',Fontname,'Fontsize',Fontsize_title,'rotation',90);
hold off
colormap(hc,c_color);
caxis([-0.6 0.6]);
ttc = title('c', ...
           'Fontweight','Bold', ...
           'Fontname',Fontname, ...
           'Fontsize',Fontsize);
ax = gca;
ax.TitleHorizontalAlignment = 'left';
clear pos2
pos2 = get(ttc,'position');
pos2 = pos2 + [-0.2 0.03 0];
set(ttc,'position',pos2);
clear posax
posax = get(ax,'position');
posax = posax + [-0.098 0 0.1 0];
set(ax,'position',posax);


%%  d. upper
hd = subplot(6,4,[11 12 15 16]);
hold on
m_proj('stereographic','lat',-90,'long',0,'radius',40);
m_contourf(lonS,lat,d1',[-48:1.6:48],'Linestyle','none');
m_grid('xtick',[-135 -90 -45 0 45 90 135 180],'xticklabels',['135°W';' 90°W';' 45°W';'     ';' 45°E';' 90°E';'135°E';'     ';], ...
       'ytick',[-60 -60],'yticklabels',[],'tickdir','out','Linestyle','none', ...
       'ticklength',0.007, ...
       'Linestyle','--', ...
       'Linewidth',0.7, ...
       'gridcolor',color_patch, ...
       'Fontname',Fontname, ...
       'Fontsize',Fontsize_sm, ...
       'XaxisLocation','top');
m_coast('patch',color_patch,'edgecolor',color_patch);
m_coast('line','color','k','Linewidth',coast_width,'Linestyle','-');
m_scatter(lon_ps,lat_ps,d2','k','filled','LineWidth',5);
m_text(310,-24.3,'Regression of SIC onto normalized WTIO time series','Fontname',Fontname,'Fontsize',Fontsize_title);
hold off
colormap(hd,d_color);
caxis([-16 16]);
ttd = title('d', ...
            'Fontweight','Bold', ...
            'Fontname',Fontname, ...
            'Fontsize',Fontsize);
ax = gca;
ax.TitleHorizontalAlignment = 'left';
clear pos2
pos2 = get(ttd,'position');
pos2 = pos2 + [-0.86 0.05 0];
set(ttd,'position',pos2);
clear posax
posax = get(ax,'position');
posax = posax + [-0.004 0 0.02 0];
set(ax,'position',posax);


%%  c. lower
he = subplot(6,4,[17 18 21 22]);
hold on
m_proj('Equidistant','lat',[-25 25],'lon',[30 120]);
m_contourf(lon,lat,e1',[-1.2:0.06:1.2],'Linestyle','none');
m_coast('patch',color_patch,'edgecolor',color_patch);
m_coast('line','color','k','Linewidth',coast_width,'Linestyle','-');
m_scatter(lon_p,lat_p,e2','k','filled');
m_grid('xtick',4,'ytick',3, ...
       'ticklength',0.007, ...
       'Linewidth',0.7, ...
       'tickdir','out','Linestyle','none', ...
       'Fontname',Fontname,'Fontsize',Fontsize_sm);
m_text(20.5,-7,'Post-1999','Fontname',Fontname,'Fontsize',Fontsize_title,'rotation',90);
hold off
caxis([-0.6 0.6]);
colormap(he,e_color);
cd = colorbar('YTick',[-0.6:0.3:0.6],'Fontname',Fontname,'Fontsize',Fontsize_sm);
set(get(cd,'title'),'string','°C', ...
                   'Fontname',Fontname, ...
                   'Fontsize',Fontsize_sm, ...
                   'Fontangle','Italic');
ttc = title('', ...
            'Fontweight','Bold', ...
            'Fontname',Fontname, ...
            'Fontsize',Fontsize);
ax = gca;
ax.TitleHorizontalAlignment = 'left';
clear pos2
pos2 = get(ttc,'position');
pos2 = pos2 + [-0.194 0.03 0];
set(ttc,'position',pos2);
clear posax
posax = get(ax,'position');
posax = posax + [-0.08 -0.015 0.1 0];
set(ax,'position',posax);
clear pos1
pos1 = get(cd,'position');
pos1 = pos1 + [0.02 0.15 0 0];
set(cd,'position',[pos1]);
ymember = pos1(2);


%%  d. lower
hf = subplot(6,4,[19 20 23 24]);
hold on
m_proj('stereographic','lat',-90,'long',0,'radius',40);
m_contourf(lonS,lat,f1',[-48:1.6:48],'Linestyle','none');
m_grid('xtick',[-135 -90 -45 0 45 90 135 180],'xticklabels',['135°W';' 90°W';' 45°W';'     ';' 45°E';' 90°E';'135°E';'     ';], ...
       'ytick',[-60 -60],'yticklabels',[],'tickdir','out','Linestyle','none', ...
       'ticklength',0.007, ...
       'Linestyle','--', ...
       'Linewidth',0.7, ...
       'gridcolor',color_patch, ...
       'Fontname',Fontname, ...
       'Fontsize',Fontsize_sm, ...
       'XaxisLocation','top');
m_coast('patch',color_patch,'edgecolor',color_patch);
m_coast('line','color','k','Linewidth',coast_width,'Linestyle','-');
m_scatter(lon_ps,lat_ps,f2','k','filled','LineWidth',5);
hold off
caxis([-16 16]);
colormap(hf,f_color);
cf = colorbar('YTick',[-16:8:16],'Fontname',Fontname,'Fontsize',Fontsize_sm);
set(get(cf,'title'),'string','%', ...
                    'Fontsize',Fontsize_sm, ...
                    'Fontname',Fontname, ...
                    'FontAngle','Italic');
ttd = title('', ...
            'Fontweight','Bold', ...
            'Fontname',Fontname, ...
            'Fontsize',Fontsize);
ax = gca;
ax.TitleHorizontalAlignment = 'left';
clear pos2
pos2 = get(ttd,'position');
pos2 = pos2 + [-0.3 0.03 0];
set(ttd,'position',pos2);
clear posax
posax = get(ax,'position');
posax = posax + [0.016 -0.015 0.02 0];
set(ax,'position',posax);
clear pos1
pos1 = get(cf,'position');
pos1 = pos1 + [0.03 0.02 0 0];
pos1(2) = ymember;
set(cf,'position',pos1);


%%  save as pdf
exportgraphics(gcf,'Figure2.pdf','ContentType','vector')
