# Supplementary material for: Weakened western Indian Ocean dominance on Antarctic sea ice variability in a changing climate
Source: Nat Commun. 2024 Apr 16;15:3261. doi: 10.1038/s41467-024-47655-0 (PMC11021451; doi:10.1038/s41467-024-47655-0)
Supplement: Supplementary file 3 — Source Data [file 41467_2024_47655_MOESM3_ESM.zip › Source_Data_File/FigureS7.m]

%%
clear;clc;
lon(:,1) = (0.5:1:359.5);
lat(:,1) = (89.5:-1:-89.5);
[lon_p,lat_p] = meshgrid(lon,lat);
[lon_plot,lat_plot] = meshgrid(lat,lon);

clear color
load '/Users/renxuya/Documents/MATLAB/Colorbar/BlueDarkRed.mat'
color = BlueDarkRed;

canvasX = 10;
canvasY = 18;
canvasL = 40;
canvasH = 28;

Fontname = 'Arial';
Fontsize = 23;
Fontsize_sm = 15;
Fontsize_title = 15;
coast_width = 0.9;
color_patch = [109 109 109]/255;

load 'FigureS7_data.mat'

%%  Figure
figure('Color','w')
set(gcf,'unit','centimeters','position',[canvasX,canvasY,canvasL,canvasH]);

%%  a. 
ha = subplot(3,4,[2 3]);
hold on
m_proj('Equidistant','lat',[-80 -20],'lon',[0 360]);
m_contourf(lon,lat,a1',[-60:2.4:60],'Linestyle','none');
m_scatter(lon_p,lat_p,a2','w','filled','MarkerFaceAlpha',.6,'MarkerEdgeAlpha',.6);
m_coast('line','color',color_patch,'Linewidth',coast_width,'Linestyle','-');
m_grid('xtick',7,'ytick',4, ...
       'ticklength',0.005, ...
       'Linewidth',0.7, ...
       'tickdir','out', ...
       'Linestyle','none', ...
       'Fontname',Fontname, ...
       'Fontsize',Fontsize_sm);
m_text(124,-13,'Meridional heat transport','Fontname',Fontname,'Fontsize',Fontsize_title);
m_text(25,1,'Regression of water vapor onto normalized WTIO time series', ...
            'Fontweight','Bold', ...
            'Fontname',Fontname, ...
            'Fontsize',Fontsize_title+1);
hold off
colormap(ha,a_color);
caxis([-24 24]);
ca = colorbar('YTick',[-24:12:24],'Fontname',Fontname,'Fontsize',Fontsize_sm);
set(get(ca,'title'),'string','10 K m s^-^1', ...
                    'Fontname',Fontname, ...
                    'Fontsize',Fontsize_sm, ...
                    'Fontangle','Italic');
tta = title('a', ...
            'Fontweight','Bold', ...
            'Fontname',Fontname, ...
            'Fontsize',Fontsize);
ax = gca;
ax.TitleHorizontalAlignment = 'left';
clear pos2
pos2 = get(tta,'position');
pos2 = pos2 + [-0.3 0.05 0];
set(tta,'position',pos2);
clear posax
posax = get(ax,'position');
posax = posax + [-0.07 -0.01 0.15 0.05];
set(ax,'position',posax);
clear pos1
pos1 = get(ca,'position');
pos1 = pos1 + [0.005 0 0 0];
set(ca,'position',pos1);


%%  b. 
hb = subplot(3,4,[6 7]);
hold on
m_proj('Equidistant','lat',[-80 -20],'lon',[0 360]);
m_contourf(lon,(-49.5:-1:-89.5),b1',[-2.4:0.04:2.4],'Linestyle','none');
m_scatter(lon_p(140:180,:),lat_p(140:180,:),b2','w','filled','MarkerFaceAlpha',.6,'MarkerEdgeAlpha',.6);
m_coast('line','color',color_patch,'Linewidth',coast_width,'Linestyle','-');
m_grid('xtick',7,'ytick',4, ...
       'ticklength',0.005, ...
       'Linewidth',0.7, ...
       'tickdir','out', ...
       'Linestyle','none', ...
       'Fontname',Fontname, ...
       'Fontsize',Fontsize_sm);
m_text(123,-13,'Total column water vapor','Fontname',Fontname,'Fontsize',Fontsize_title);
hold off
colormap(hb,b_color);
caxis([-0.4 0.4]);
cb = colorbar('YTick',[-0.4:0.2:0.4],'Fontname',Fontname,'Fontsize',Fontsize_sm);
set(get(cb,'title'),'string','kg m^-^2', ...
                    'Fontname',Fontname, ...
                    'Fontsize',Fontsize_sm, ...
                    'Fontangle','Italic');
ttb = title('b', ...
            'Fontweight','Bold', ...
            'Fontname',Fontname, ...
            'Fontsize',Fontsize);
ax = gca;
ax.TitleHorizontalAlignment = 'left';
clear pos2
pos2 = get(ttb,'position');
pos2 = pos2 + [-0.4 0.05 0];
set(ttb,'position',pos2);
clear posax
posax = get(ax,'position');
posax = posax + [-0.07 0.04 0.15 0.05];
set(ax,'position',posax);
clear pos1
pos1 = get(cb,'position');
pos1 = pos1 + [0.005 0 0 0];
set(cb,'position',pos1);


%%  c. 
vecscl     = 50;
shaftwidth = 1;
headlength = 6;

hc = subplot(3,4,[10 11]);
hold on
m_proj('Equidistant','lat',[-80 -20],'lon',[0 360]);
m_contourf(lon,lat,c1',[-16:0.8:16],'Linewidth',0.8,'Linestyle','none');
m_scatter(lon_p,lat_p,c2','w','filled','MarkerFaceAlpha',.6,'MarkerEdgeAlpha',.6);
m_coast('line','color',color_patch,'Linewidth',coast_width,'Linestyle','-');
m_grid('xtick',7,'ytick',4, ...
       'ticklength',0.005, ...
       'Linewidth',0.7, ...
       'tickdir','out', ...
       'Linestyle','none', ...
       'Fontname',Fontname, ...
       'Fontsize',Fontsize_sm);
[hp1, ~] = m_vec(vecscl,lat_plot,lon_plot,c3,c4,'k', ...
                'centered','yes', ...
                'shaftwidth',shaftwidth, ...
                'headlength',headlength, ...
                'edgeclip','on');
[hp2, ht2] = m_vec(vecscl,30,-87,15,0,'k', ...
                  'centered','yes', ...
                  'shaftwidth',shaftwidth, ...
                  'headlength',headlength,...
                  'key',{'15 kg m^-^1 s^-^1'});
m_text(7,-13,'Vertical integrated horizontal moisture flux and downward longwave radiation','Fontname',Fontname,'Fontsize',Fontsize_title);
hold off
set(hp1,'EdgeColor','b','LineWidth',0.5);
set(ht2,'Fontname',Fontname,'Fontsize',Fontsize_sm,'Position',[-2.05,-1.55,0]);
set(hp2,'EdgeColor','b','LineWidth',0.5);
colormap(hc,c_color);
caxis([-8 8]);
cc = colorbar('YTick',[-8:4:8],'Fontname',Fontname,'Fontsize',Fontsize_sm);
set(get(cc,'title'),'string','W m^-^2', ...
                    'Fontsize',Fontsize_sm, ...
                    'Fontname',Fontname, ...
                    'Fontangle','Italic');
ttc = title('c', ...
            'Fontweight','Bold', ...
            'Fontname',Fontname, ...
            'Fontsize',Fontsize);
ax = gca;
ax.TitleHorizontalAlignment = 'left';
clear pos2
pos2 = get(ttc,'position');
pos2 = pos2 + [-0.4 0.05 0];
set(ttc,'position',pos2);
clear posax
posax = get(ax,'position');
posax = posax + [-0.07 0.09 0.15 0.05];
set(ax,'position',posax);
clear pos1
pos1 = get(cc,'position');
pos1 = pos1 + [0.005 0 0 0];
set(cc,'position',pos1);
