# Supplementary material for: Weakened western Indian Ocean dominance on Antarctic sea ice variability in a changing climate
Source: Nat Commun. 2024 Apr 16;15:3261. doi: 10.1038/s41467-024-47655-0 (PMC11021451; doi:10.1038/s41467-024-47655-0)
Supplement: Supplementary file 3 — Source Data [file 41467_2024_47655_MOESM3_ESM.zip › Source_Data_File/FigureS15.m]

%%
clear;clc;
lon(:,1) = 0:2.5:357.5;
lat(:,1) = -90:2.5:90;
[lon_p,lat_p] = meshgrid(lon,lat);
[lon_plot,lat_plot] = meshgrid(lat,lon);

canvasX = 10;
canvasY = 18;
canvasL = 40;
canvasH = 28;

Fontname = 'Arial';
Fontsize = 23;
Fontsize_sm = 15;
Fontsize_title = 15;
color_patch = [109 109 109]/255;
coast_width = 0.9;
linewidth = 1.6;
linecolor_pink  = [1,0.376,0.753];

load 'FigureS15_data.mat'

%%  Figure 
figure('Color','w');
set(gcf,'unit','centimeters','position',[canvasX,canvasY,canvasL,canvasH]);

%%  a.  
ha = subplot(3,4,[2,3]);
hold on
m_proj('Equidistant','lat',[-90 0],'lon',[0 360]);
m_contourf(lon,lat,a1',[-36:0.6:36],'Linestyle','none');
m_scatter(lon_p,lat_p,a2','w','filled','MarkerFaceAlpha',.6,'MarkerEdgeAlpha',.6);
m_contour(lon,lat,a3',[1:0.5:10],'color',linecolor_pink,'linestyle','-','linewidth',linewidth);
m_contour(lon,lat,a3',[-10:0.5:-0.5],'color',linecolor_pink,'linestyle','--','linewidth',linewidth);
m_coast('line','color',color_patch,'Linewidth',coast_width,'Linestyle','-');
m_grid('xtick',7,'ytick',4, ...
       'ticklength',0.007, ...
       'Linewidth',0.7, ...
       'Linestyle','none', ...
       'tickdir','out', ...
       'Fontname',Fontname, ...
       'Fontsize',Fontsize_sm);
m_text(165,7,'Z200','Fontname',Fontname,'Fontsize',Fontsize_title);
hold off
colormap(ha,a_color);
caxis([-6 6]);
ca = colorbar('YTick',[-6:3:6],'Fontname',Fontname,'Fontsize',Fontsize_sm);
set(get(ca,'title'),'string','m', ...
                    'Fontname',Fontname, ...
                    'Fontsize',Fontsize_sm, ...
                    'Fontangle','Italic');
tta = title('', ...
            'Fontweight','Bold', ...
            'Fontname',Fontname, ...
            'Fontsize',Fontsize);
ax = gca;
ax.TitleHorizontalAlignment = 'left';
clear pos2
pos2 = get(tta,'position');
pos2 = pos2 + [-0.4 0.05 0];
set(tta,'position',pos2);
clear posax
posax = get(ax,'position');
posax = posax + [-0.07 0 0.08 0];
set(ax,'position',posax);
clear pos1
pos1 = get(ca,'position');
pos1 = pos1 + [0.005 0 0 0];
set(ca,'position',pos1);
